# Supplementary material for: Impact of Strain Competition on Bacterial Resistance in Immunocompromised Populations
Source: Antibiotics (Basel). 2020 Mar 7;9(3):114. doi: 10.3390/antibiotics9030114 (PMC7148506; doi:10.3390/antibiotics9030114)
Supplement: Supplementary file 1 [file antibiotics-09-00114-s001.zip]

Archive with 1 entries (1 files):
- antibiotics-722038-supplementary.txt
