# Supplementary material for: Impact of Strain Competition on Bacterial Resistance in Immunocompromised Populations
Source: Antibiotics (Basel). 2020 Mar 7;9(3):114. doi: 10.3390/antibiotics9030114 (PMC7148506; doi:10.3390/antibiotics9030114)
Supplement: Supplementary file 1 [file antibiotics-09-00114-s001.zip › antibiotics-722038-supplementary.txt]

(* Computer Code *)

(* to accompany the manuscript "Impact of Strain Competition on Bacterial Resistance in Immunocompromised Populations" *)

(* DeNegre, Myers, & Fefferman *)

(* written in the Wolfram language *)

SSHH[prev_: 0.274] := Module[{},
   Clear[S, Sp, EE, II, R, Iall, Ep, Ip, Rp, dv, db, t, qem, p, q];
   
   c[+1] = 0.2;
   c[00] = 0.5;
   c[-1] = 0.3;
   
   \[Rho][-1, -1] = 0.001;
   \[Rho][+1, -1] = 0.01;
   \[Rho][+1, +1] = 0.002;
   
   \[Gamma][-1, -1, p, +1] = \[Gamma][+1, +1, p, +1] = 3.0 10^-3;
   \[Gamma][-1, -1, p, 00] = \[Gamma][+1, +1, p, 00] = 2.0 10^-3;
   \[Gamma][-1, -1, p, -1] = \[Gamma][+1, +1, p, -1] = 9.13 10^-4;
   
   \[Alpha]x = 0.5;
   \[Gamma][+1, +1, p, +1] = \[Alpha]x \[Gamma][+1, +1, p, +1];
   \[Gamma][+1, +1, p, 00] = \[Alpha]x \[Gamma][+1, +1, p, 00];
   \[Gamma][+1, +1, p, -1] = \[Alpha]x \[Gamma][+1, +1, p, -1];
   
   \[Gamma][-1, -1, 
     q, +1] = \[Gamma][+1, +1, q, +1] = \[Gamma][-1, -1, p, +1];
   \[Gamma][-1, -1, q, 
     00] = \[Gamma][+1, +1, q, 00] = \[Gamma][-1, -1, p, 00];
   \[Gamma][-1, -1, 
     q, -1] = \[Gamma][+1, +1, q, -1] = \[Gamma][-1, -1, p, -1];
   
   \[Gamma][+1, -1, p, +1] = 2.0 10^-3;
   \[Gamma][+1, -1, p, 00] = 1.5 10^-3;
   \[Gamma][+1, -1, p, -1] = 3.0 10^-4;
   
   \[Gamma][+1, -1, q, +1] = \[Gamma][+1, -1, p, +1];
   \[Gamma][+1, -1, q, 00] = \[Gamma][+1, -1, p, 00];
   \[Gamma][+1, -1, q, -1] = \[Gamma][+1, -1, p, -1];
   
   \[Phi][-1, -1, +1] = 0.011515597;
   \[Phi][-1, -1, 00] = 0.024290712;
   \[Phi][-1, -1, -1] = 0.002272815;
   
   \[Phi][+1, -1, +1] = 0.023750918;
   \[Phi][+1, -1, 00] = 0.042417655;
   \[Phi][+1, -1, -1] = 0.010312899;
   
   \[Phi][+1, +1, +1] = 0.011515597;
   \[Phi][+1, +1, 00] = 0.024290712;
   \[Phi][+1, +1, -1] = 0.002272815;
   
   \[Theta][-1, 00] = 1.05 10^-2;
   \[Theta][00, -1] = 1.05 10^-2;
   
   \[Beta]0 = 1/10 1/365 8.5 10^-6 1/10^6;
   
   \[Beta][-1, -1, q][cf_] = \[Beta]0 n ic;
   \[Beta][-1, -1, p][cf_] = 
    1/cf \[Gamma][-1, -1, q, +1]/\[Gamma][-1, -1, 
      q, -1] \[Beta][-1, -1, q][cf];
   
   \[Beta][+1, -1, q][cf_] = 1.1 \[Beta]0 n (1 - ic) aa;
   \[Beta][+1, -1, p][cf_] = 
    1/cf \[Gamma][+1, -1, q, +1]/\[Gamma][+1, -1, 
      q, -1] \[Beta][+1, -1, q][cf];
   
   \[Beta][+1, +1, q][cf_] = \[Beta]0 n (1 - ic) hh; 
   \[Beta][+1, +1, p][cf_] = 
    1/cf \[Gamma][+1, +1, q, +1]/\[Gamma][+1, +1, 
      q, -1] \[Beta][+1, +1, q][cf];
   \[Zeta]0 = 1/365 0.88; 
   
   \[Zeta][-1, -1, q] = \[Zeta]0; 
   \[Zeta][-1, -1, p] = \[Zeta]0;
   
   \[Zeta][+1, -1, q] = 1.1 \[Zeta]0;
   \[Zeta][+1, -1, p] = 1.1 \[Zeta]0;
   
   \[Zeta][+1, +1, q] = \[Zeta]0 ;
   \[Zeta][+1, +1, p] = \[Zeta]0;
   \[Omega] = 4.45 10^-5;
   \[Omega]b = 8.22 10^-4;
   \[Omega]bv = 3.3 \[Omega]b;
   \[Omega]v = 2 10^-3;
   
   \[Alpha] = 6.9 10^-5;
   MyEqS[i_, j_][
     cf_] := -(\[Beta][i, j, p] [cf] Iall[p][t] + \[Beta][i, j, q] [
           cf] Iall[q][t]) S[i, j][t] +
     \[Rho][i, j] R[i, j][t] - \[Omega] S[i, j][t];
   MyEqE[i_, j_, k_][
     cf_] := \[Beta][i, j, k][cf] S[i, j][t] Iall[k][t] - \[Zeta][i, 
       j, k] EE[i, j, k][t] - \[Omega] EE[i, j, k][t];
   MyEqI[i_, j_, k_, l_, 
     noq_] := \[Zeta][i, j, k] c[l] EE[i, j, k][t] - \[Gamma][i, j, k,
        l] II[i, j, k, l][t] + 
     If[SameQ[k, p], -1, +1] If[noq, 
       0, \[Phi][i, j, l] ] II[i, j, p, l][t] + 
     Which[l == +1, 0, l == 0, -1, 
       l == -1, +1] (\[Theta][00, -1] II[i, j, k, 00][
          t] - \[Theta][-1, 00] II[i, j, k, -1][t]) + -\[Omega] II[i, 
        j, k, l][t];
   MyEqR[i_, j_] := \!\(
\*UnderoverscriptBox[\(\[Sum]\), \(l = \(-1\)\), \(1\)]\((\[Gamma][i, 
          j, p, l] \(II[i, j, p, l]\)[t] + \[Gamma][i, j, q, 
          l] \(II[i, j, q, l]\)[t])\)\) - \[Rho][i, j] R[i, j][
       t] - \[Omega] R[i, j][t];
   EQN[cf_, noq_] := {
     
     S[-1, -1]'[t] == MyEqS[-1, -1][cf] +
       \[Alpha] (S[-1, -1][t] + S[+1, +1][t] + Sp[+1, +1][t] +
          EE[-1, -1, p][t] + EE[-1, -1, q][t] + EE[+1, +1, p][t] + 
          EE[+1, +1, q][t] + Ep[+1, +1][t] +
          II[-1, -1, p, +1][t] + II[+1, +1, p, +1][t] +
          R[-1, -1][t] + R[+1, +1][t] + Rp[+1, +1][t]),
     
     S[+1, -1]'[t] == MyEqS[+1, -1][cf] +
       \[Alpha] (S[+1, -1][t] + EE[+1, -1, p][t] + EE[+1, -1, q][t] + 
          R[+1, -1][t]) -
       \[Omega]v S[+1, -1][t],
     
     S[+1, +1]'[t] == MyEqS[+1, +1][cf],
     
     Sp[+1, -1]'[
       t] == -\[Beta][+1, -1, q][cf] Sp[+1, -1][t] Iall[q][
         t] + \[Rho][+1, -1] Rp[+1, -1][t] - \[Omega] Sp[+1, -1][
         t] - \[Omega]v Sp[+1, -1][t],
     
     Sp[+1, +1]'[
       t] == -\[Beta][+1, +1, q][cf] Sp[+1, +1][t] Iall[q][
         t] + \[Rho][+1, +1] Rp[+1, -1][t] - \[Omega] Sp[+1, +1][t]
       + \[Alpha] (Sp[+1, -1][t] + Ep[+1, -1][t] + Rp[+1, -1][t]),
     
     EE[-1, -1, p]'[t] == MyEqE[-1, -1, p][cf],
     EE[-1, -1, q]'[t] == If[noq, 0, MyEqE[-1, -1, q][cf]],
     
     EE[+1, -1, p]'[t] == 
      MyEqE[+1, -1, p][cf] - \[Omega]v EE[+1, -1, p][t],
     EE[+1, -1, q]'[t] == 
      If[noq, 0, MyEqE[+1, -1, q][cf] - \[Omega]v EE[+1, -1, q][t]],
     
     EE[+1, +1, p]'[t] == MyEqE[+1, +1, p][cf],
     EE[+1, +1, q]'[t] == MyEqE[+1, +1, q][cf],
     
     Ep[+1, -1]'[
       t] == \[Beta][+1, -1, q][cf] Sp[+1, -1][t] Iall[q][
         t] - \[Zeta][+1, -1, q] c[+1] Ep[+1, -1][
         t] - \[Omega]v Ep[+1, -1][t],
     Ep[+1, +1]'[
       t] == \[Beta][+1, +1, q][cf] Sp[+1, +1][t] Iall[q][
         t] - \[Zeta][+1, +1, q] c[+1] Ep[+1, +1][t],
     
     Eall[t] == 
      EE[-1, -1, p][t] + EE[-1, -1, q][t] + EE[+1, -1, p][t] + 
       EE[+1, -1, q][t] + EE[+1, +1, p][t] + EE[+1, +1, q][t] + 
       Ep[+1, -1][t] + Ep[+1, +1][t],
     
     dEp[t] == \[Beta][-1, -1, p][cf] S[-1, -1][t] Iall[p][
         t] + \[Beta][+1, -1, p][cf] S[+1, -1][t] Iall[p][
         t] + \[Beta][+1, +1, p][cf] S[+1, +1][t] Iall[p][t],
     
     II[-1, -1, p, +1]'[t] == MyEqI[-1, -1, p, +1, noq],
     II[-1, -1, p, 00]'[t] == 
      MyEqI[-1, -1, p, 00, 
        noq] + \[Alpha] (II[-1, -1, p, 00][t] + II[+1, +1, p, 00][t]) -
       \[Omega]b II[-1, -1, p, 00][t],
     II[-1, -1, p, -1]'[t] == 
      MyEqI[-1, -1, p, -1, 
        noq] + \[Alpha] (II[-1, -1, p, -1][t] + II[+1, +1, p, -1][t]) -
       \[Omega]b II[-1, -1, p, -1][t],
     II[-1, -1, q, +1]'[t] == 
      MyEqI[-1, -1, q, +1, 
        noq] + \[Alpha] (II[-1, -1, q, +1][t] + II[+1, +1, q, +1][t])
       - \[Omega]b II[-1, -1, q, +1][t],
     II[-1, -1, q, 00]'[t] == 
      MyEqI[-1, -1, q, 00, 
        noq] + \[Alpha] (II[-1, -1, q, 00][t] + II[+1, +1, q, 00][t]) -
       \[Omega]b II[-1, -1, q, 00][t],
     II[-1, -1, q, -1]'[t] == MyEqI[-1, -1, q, -1, noq] +
       \[Alpha] (II[-1, -1, q, -1][t] + II[+1, +1, q, -1][t] + 
          Ip[+1, +1, q, +1][t]) -
       \[Omega]b II[-1, -1, q, -1][t],
     
     II[+1, -1, p, +1]'[t] == 
      MyEqI[+1, -1, p, +1, noq] - \[Omega]v II[+1, -1, p, +1][t],
     II[+1, -1, p, 00]'[t] == 
      MyEqI[+1, -1, p, 00, 
        noq] + \[Alpha] II[+1, -1, p, 00][
         t] - (\[Omega]bv + \[Omega]v) II[+1, -1, p, 00][t],
     II[+1, -1, p, -1]'[t] == 
      MyEqI[+1, -1, p, -1, 
        noq] + \[Alpha] II[+1, -1, p, -1][
         t] - (\[Omega]bv + \[Omega]v) II[+1, -1, p, -1][t],
     II[+1, -1, q, +1]'[t] == 
      MyEqI[+1, -1, q, +1, 
        noq] + \[Alpha] II[+1, -1, q, +1][
         t] - (\[Omega]bv + \[Omega]v) II[+1, -1, q, +1][t],
     II[+1, -1, q, 00]'[t] == 
      MyEqI[+1, -1, q, 00, 
        noq] + \[Alpha] II[+1, -1, q, 00][
         t] - (\[Omega]bv + \[Omega]v) II[+1, -1, q, 00][t],
     II[+1, -1, q, -1]'[t] == 
      MyEqI[+1, -1, q, -1, 
        noq] + \[Alpha] II[+1, -1, q, -1][
         t] - (\[Omega]bv + \[Omega]v) II[+1, -1, q, -1][t],
     
     II[+1, +1, p, +1]'[t] == MyEqI[+1, +1, p, +1, noq],
     II[+1, +1, p, 00]'[t] == 
      MyEqI[+1, +1, p, 00, noq] - \[Omega]b II[+1, +1, p, 00][t],
     II[+1, +1, p, -1]'[t] == 
      MyEqI[+1, +1, p, -1, noq] - \[Omega]b II[+1, +1, p, -1][t],
     II[+1, +1, q, +1]'[t] == 
      MyEqI[+1, +1, q, +1, noq] - \[Omega]b II[+1, +1, q, +1][t],
     II[+1, +1, q, 00]'[t] == 
      MyEqI[+1, +1, q, 00, noq] - \[Omega]b II[+1, +1, q, 00][t],
     II[+1, +1, q, -1]'[t] == 
      MyEqI[+1, +1, q, -1, noq] - \[Omega]b II[+1, +1, q, -1][t],
     
     Ip[+1, -1, q, +1]'[
       t] == \[Zeta][+1, -1, q] c[+1] Ep[+1, -1][t] - \[Gamma][+1, -1,
          q, +1] Ip[+1, -1, q, +1][t]
       + \[Alpha] Ip[+1, -1, q, +1][
         t] - (\[Omega]bv + \[Omega]b) Ip[+1, -1, q, +1][t],
     
     Ip[+1, +1, q, +1]'[
       t] == \[Zeta][+1, +1, q] c[+1] Ep[+1, +1][t] - \[Gamma][+1, +1,
          q, +1] Ip[+1, +1, q, +1][t] -
       \[Omega]b Ip[+1, +1, q, +1][t],
     
     Iall[p][t] ==
      II[-1, -1, p, +1][t] + II[-1, -1, p, 00][t] + 
       II[-1, -1, p, -1][t] +
       II[+1, -1, p, +1][t] + II[+1, -1, p, 00][t] + 
       II[+1, -1, p, -1][t] +
       II[+1, +1, p, +1][t] + II[+1, +1, p, 00][t] + 
       II[+1, +1, p, -1][t],
     
     Iall[q][t] ==
      II[-1, -1, q, +1][t] + II[-1, -1, q, 00][t] + 
       II[-1, -1, q, -1][t] +
       II[+1, -1, q, +1][t] + II[+1, -1, q, 00][t] + 
       II[+1, -1, q, -1][t] +
       II[+1, +1, q, +1][t] + II[+1, +1, q, 00][t] + 
       II[+1, +1, q, -1][t] + Ip[+1, +1, q, +1][t] + 
       Ip[+1, -1, q, +1][t],
     
     R[-1, -1]'[t] == MyEqR[-1, -1],
     
     R[+1, -1]'[t] == MyEqR[+1, -1] - \[Omega]v R[+1, -1][t],
     
     R[+1, +1]'[t] == MyEqR[+1, +1],
     
     Rp[+1, -1]'[
       t] == \[Gamma][+1, -1, q, +1] Ip[+1, -1, q, +1][
         t] - \[Rho][+1, -1] Rp[+1, -1][t] - \[Omega]v Rp[+1, -1][t],
     Rp[+1, +1]'[
       t] == \[Gamma][+1, +1, q, +1] Ip[+1, +1, q, +1][
         t] - \[Rho][+1, +1] Rp[+1, +1][t],
     
     trans1'[
       t] == \[Beta][-1, -1, p][cf] S[-1, -1][
        t] (II[-1, -1, p, +1][t] + II[-1, -1, p, 00][t] + 
         II[-1, -1, p, -1][t]), (* IC to IC *)
     
     trans2'[
       t] == (\[Beta][+1, -1, p][cf] S[+1, -1][
           t] + \[Beta][+1, +1, p][cf] S[+1, +1][
           t] + \[Beta][+1, -1, p][cf] Sp[+1, -1][
           t] + \[Beta][+1, +1, p][cf] Sp[+1, +1][t]) (II[-1, -1, 
           p, +1][t] + II[-1, -1, p, 00][t] + II[-1, -1, p, -1][t]), (* 
     IC to HIV *)
     
     trans3'[
       t] == \[Beta][-1, -1, p][cf] S[-1, -1][
        t] (Iall[p][t] - II[-1, -1, p, +1][t] - II[-1, -1, p, 00][t] -
          II[-1, -1, p, -1][t]), (* HIV to IC *)
     
     trans4'[
       t] == (\[Beta][+1, -1, p][cf] S[+1, -1][
           t] + \[Beta][+1, +1, p][cf] S[+1, +1][
           t] + \[Beta][+1, -1, p][cf] Sp[+1, -1][
           t] + \[Beta][+1, +1, p][cf] Sp[+1, +1][t]) (Iall[p][t] - 
         II[-1, -1, p, +1][t] - II[-1, -1, p, 00][t] - 
         II[-1, -1, p, -1][t]), (* HIV to HIV *)
     
     qem'[t] == \!\(
\*UnderoverscriptBox[\(\[Sum]\), \(l = \(-1\)\), \
\(1\)]\(\[Phi][\(-1\), \(-1\), l]\ \(II[\(-1\), \(-1\), p, l]\)[
          t]\)\) + \!\(
\*UnderoverscriptBox[\(\[Sum]\), \(l = \(-1\)\), \
\(1\)]\(\[Phi][\(+1\), \(-1\), l]\ \(II[\(+1\), \(-1\), p, l]\)[
          t]\)\) + \!\(
\*UnderoverscriptBox[\(\[Sum]\), \(l = \(-1\)\), \
\(1\)]\(\[Phi][\(+1\), \(+1\), l]\ \(II[\(+1\), \(+1\), p, l]\)[t]\)\)
     
     };
   
   n = 1419623;
   ha = prev;
   ic = 1 - ha;
   hh = 0.93;
   aa = 1 - hh;
   htb = 0.0257;
   atb = htb;
   dtb = 0.077;
   stb = 1 - dtb;
   htbn = 1 - htb;
   atbn = 1 - atb;
   itb = 0.0029; 
   itbn = 1 - itb;
   
   IC[pp_, noq_, noaids_] :=
    If[noaids,
     Block[{withaids = IC[pp, noq, False]},
      Table[
       withaids[[i, 1]] == Which[
         i == 1, Plus @@ (withaids[[1 ;; 5, 2]]),
         i == 6, Plus @@ (withaids[[6 ;; 10, 2]]),
         i == 11, Plus @@ (withaids[[11 ;; 18, 2]]),
         i == 19, Plus @@ (withaids[[{19, 25, 31}, 2]]),
         i == 20, Plus @@ (withaids[[{20, 26, 32}, 2]]),
         i == 21, Plus @@ (withaids[[{21, 27, 33}, 2]]),
         i == 22, Plus @@ (withaids[[{22, 28, 34}, 2]]),
         i == 23, Plus @@ (withaids[[{23, 29, 35, 37}, 2]]),
         i == 24, Plus @@ (withaids[[{24, 30, 36, 38}, 2]]),
         True, 0
         ],
       {i, 1, Length[withaids]}]
      ]
     ,
     {S[-1, -1][0] == n ic itbn 0.5 + If[noaids,
         (1 - pp) (n ha aa atbn 0.5) +
          (1 - pp) (n ha hh htbn 0.5) +
          pp (n ha aa atbn 0.5) +
          pp (n ha hh htbn 0.5),
         0],
      S[+1, -1][0] == (1 - pp) (n If[noaids, 0, ha] aa atbn 0.5),
      S[+1, +1][0] == (1 - pp) (n If[noaids, 0, ha] hh htbn 0.5),
      Sp[+1, -1][0] == pp (n If[noaids, 0, ha] aa atbn 0.5),
      Sp[+1, +1][0] == pp (n If[noaids, 0, ha] hh htbn 0.5),
      
      R[-1, -1][0] == 
       n If[noaids, 1, ic] itbn - S[-1, -1][0] + If[noaids,
         n ha aa atbn - S[+1, -1][0] - Sp[+1, -1][0] +
          n ha hh htbn - S[+1, +1][0] - Sp[+1, +1][0],
         0],
      R[+1, -1][0] == 
       n If[noaids, 0, ha] aa atbn - S[+1, -1][0] - Sp[+1, -1][0],
      R[+1, +1][0] == 
       n If[noaids, 0, ha] hh htbn - S[+1, +1][0] - Sp[+1, +1][0],
      Rp[+1, -1][0] == 0,
      Rp[+1, +1][0] == 0,
      
      EE[-1, -1, p][0] == 0,
      EE[-1, -1, q][0] == 0,
      
      EE[+1, -1, p][0] == 0,
      EE[+1, -1, q][0] == 0,
      
      EE[+1, +1, p][0] == 0,
      EE[+1, +1, q][0] == 0,
      
      Ep[+1, -1][0] == 0,
      Ep[+1, +1][0] == 0,
      
      II[-1, -1, p, +1][0] == 
       n If[noaids, 1, ic] itb If[noq, 1, stb] c[+1] +
        If[noaids, 
         n ha aa atb If[noq, 1, stb] c[+1] + 
          n ha hh htb If[noq, 1, stb] c[+1], 0],
      II[-1, -1, p, 00][0] == 
       n If[noaids, 1, ic] itb If[noq, 1, stb] c[00] +
        If[noaids, 
         n ha aa atb If[noq, 1, stb] c[00] + 
          n ha hh htb If[noq, 1, stb] c[00], 0],
      II[-1, -1, p, -1][0] == 
       n If[noaids, 1, ic] itb If[noq, 1, stb] c[-1] +
        If[noaids, 
         n ha aa atb If[noq, 1, stb] c[-1] + 
          n ha hh htb If[noq, 1, stb] c[-1], 0],
      II[-1, -1, q, +1][0] == 
       n If[noaids, 1, ic] itb If[noq, 0, dtb] c[+1] +
        If[noaids, 
         n ha aa atb If[noq, 0, dtb] c[+1] + 
          n ha hh htb If[noq, 0, dtb] c[+1], 0],
      II[-1, -1, q, 00][0] == 
       n If[noaids, 1, ic] itb If[noq, 0, dtb] c[00] +
        If[noaids, 
         n ha aa atb If[noq, 0, dtb] c[00] + 
          n ha hh htb If[noq, 0, dtb] c[00], 0],
      II[-1, -1, q, -1][0] == 
       n If[noaids, 1, ic] itb If[noq, 0, dtb] c[-1] +
        If[noaids, 
         n ha aa atb If[noq, 0, dtb] c[-1] + 
          n ha hh htb If[noq, 0, dtb] c[-1], 0],
      
      II[+1, -1, p, +1][0] == 
       n If[noaids, 0, ha] aa atb If[noq, 1, stb] c[+1],
      II[+1, -1, p, 00][0] == 
       n If[noaids, 0, ha] aa atb If[noq, 1, stb] c[00],
      II[+1, -1, p, -1][0] == 
       n If[noaids, 0, ha] aa atb If[noq, 1, stb] c[-1],
      II[+1, -1, q, +1][0] == 
       n If[noaids, 0, ha] aa atb If[noq, 0, dtb] c[+1],
      II[+1, -1, q, 00][0] == 
       n If[noaids, 0, ha] aa atb If[noq, 0, dtb] c[00],
      II[+1, -1, q, -1][0] == 
       n If[noaids, 0, ha] aa atb If[noq, 0, dtb] c[-1],
      
      II[+1, +1, p, +1][0] == 
       n If[noaids, 0, ha] hh htb If[noq, 1, stb] c[+1],
      II[+1, +1, p, 00][0] == 
       n If[noaids, 0, ha] hh htb If[noq, 1, stb] c[00],
      II[+1, +1, p, -1][0] == 
       n If[noaids, 0, ha] hh htb If[noq, 1, stb] c[-1],
      II[+1, +1, q, +1][0] == 
       n If[noaids, 0, ha] hh htb If[noq, 0, dtb] c[+1],
      II[+1, +1, q, 00][0] == 
       n If[noaids, 0, ha] hh htb If[noq, 0, dtb] c[00],
      II[+1, +1, q, -1][0] == 
       n If[noaids, 0, ha] hh htb If[noq, 0, dtb] c[-1],
      
      Ip[+1, -1, q, +1][0] == 0,
      Ip[+1, +1, q, +1][0] == 0,
      
      trans1[0] == 0,
      trans2[0] == 0,
      trans3[0] == 0,
      trans4[0] == 0,
      qem[0] == 0
      
      }
     ];
   
   Return[
    {0,
     NDSolveValue[
      Evaluate[Join[EQN[0.5, False], IC[0.5, False, False]]], 
      Iall[q][365]/(Iall[p][365] + Iall[q][365]), {t, 0, 365}],
     NDSolveValue[
      Evaluate[Join[EQN[1.2, False], IC[0.5, False, False]]], 
      Iall[q][365]/(Iall[p][365] + Iall[q][365]), {t, 0, 365}],
     1
     }
    ]
   ];

SSHH2[prev_: 0.274] := Module[{},
   Clear[S, Sp, EE, II, R, Iall, Ep, Ip, Rp, dv, db, t, qem, p, q];
   
   c[+1] = 0.2;
   c[00] = 0.5;
   c[-1] = 0.3;
   
   \[Rho][-1, -1] = 0.001;
   \[Rho][+1, -1] = 0.01;
   \[Rho][+1, +1] = 0.002;
   
   \[Gamma][-1, -1, p, +1] = \[Gamma][+1, +1, p, +1] = 3.0 10^-3;
   \[Gamma][-1, -1, p, 00] = \[Gamma][+1, +1, p, 00] = 2.0 10^-3;
   \[Gamma][-1, -1, p, -1] = \[Gamma][+1, +1, p, -1] = 9.13 10^-4;
   
   \[Alpha]x = 0.5; 
   
   \[Gamma][+1, +1, p, +1] = \[Alpha]x \[Gamma][+1, +1, p, +1];
   \[Gamma][+1, +1, p, 00] = \[Alpha]x \[Gamma][+1, +1, p, 00];
   \[Gamma][+1, +1, p, -1] = \[Alpha]x \[Gamma][+1, +1, p, -1];
   
   \[Gamma][-1, -1, 
     q, +1] = \[Gamma][+1, +1, q, +1] = \[Gamma][-1, -1, p, +1];
   \[Gamma][-1, -1, q, 
     00] = \[Gamma][+1, +1, q, 00] = \[Gamma][-1, -1, p, 00];
   \[Gamma][-1, -1, 
     q, -1] = \[Gamma][+1, +1, q, -1] = \[Gamma][-1, -1, p, -1];
   
   \[Gamma][+1, -1, p, +1] = 2.0 10^-3;
   \[Gamma][+1, -1, p, 00] = 1.5 10^-3;
   \[Gamma][+1, -1, p, -1] = 3.0 10^-4;
   
   \[Gamma][+1, -1, q, +1] = \[Gamma][+1, -1, p, +1];
   \[Gamma][+1, -1, q, 00] = \[Gamma][+1, -1, p, 00];
   \[Gamma][+1, -1, q, -1] = \[Gamma][+1, -1, p, -1];
   
   \[Phi][-1, -1, +1] = 0.011515597;
   \[Phi][-1, -1, 00] = 0.024290712;
   \[Phi][-1, -1, -1] = 0.002272815;
   
   \[Phi][+1, -1, +1] = 0.023750918;
   \[Phi][+1, -1, 00] = 0.042417655;
   \[Phi][+1, -1, -1] = 0.010312899;
   
   \[Phi][+1, +1, +1] = 0.011515597;
   \[Phi][+1, +1, 00] = 0.024290712;
   \[Phi][+1, +1, -1] = 0.002272815;
   
   \[Theta][-1, 00] = 1.05 10^-2;
   \[Theta][00, -1] = 1.05 10^-2;
   
   \[Beta]0 = 1/10 1/365 8.5 10^-6 1/10^6; 
   
   \[Beta][-1, -1, q][cf_] = \[Beta]0 n ic;
   \[Beta][-1, -1, p][cf_] = 
    1/cf \[Gamma][-1, -1, q, +1]/\[Gamma][-1, -1, 
      q, -1] \[Beta][-1, -1, q][cf];
   
   \[Beta][+1, -1, q][cf_] = 1.1 \[Beta]0 n (1 - ic) aa;
   \[Beta][+1, -1, p][cf_] = 
    1/cf \[Gamma][+1, -1, q, +1]/\[Gamma][+1, -1, 
      q, -1] \[Beta][+1, -1, q][cf];
   
   \[Beta][+1, +1, q][cf_] = \[Beta]0 n (1 - ic) hh; 
   \[Beta][+1, +1, p][cf_] = 
    1/cf \[Gamma][+1, +1, q, +1]/\[Gamma][+1, +1, 
      q, -1] \[Beta][+1, +1, q][cf];
   \[Zeta]0 = 1/365 0.88; 
   
   \[Zeta][-1, -1, q] = \[Zeta]0; 
   \[Zeta][-1, -1, p] = \[Zeta]0;
   
   \[Zeta][+1, -1, q] = 1.1 \[Zeta]0;
   \[Zeta][+1, -1, p] = 1.1 \[Zeta]0;
   
   \[Zeta][+1, +1, q] = \[Zeta]0 ;
   \[Zeta][+1, +1, p] = \[Zeta]0;
   \[Omega] = 4.45 10^-5;
   \[Omega]b = 8.22 10^-4;
   \[Omega]bv = 3.3 \[Omega]b;
   \[Omega]v = 2 10^-3;
   
   \[Alpha] = 6.9 10^-5;
   MyEqS[i_, j_][
     cf_] := -(\[Beta][i, j, p] [cf] Iall[p][t] + \[Beta][i, j, q] [
           cf] Iall[q][t]) S[i, j][t] +
     \[Rho][i, j] R[i, j][t] - \[Omega] S[i, j][t];
   MyEqE[i_, j_, k_][
     cf_] := \[Beta][i, j, k][cf] S[i, j][t] Iall[k][t] - \[Zeta][i, 
       j, k] EE[i, j, k][t] - \[Omega] EE[i, j, k][t];
   MyEqI[i_, j_, k_, l_, 
     noq_] := \[Zeta][i, j, k] c[l] EE[i, j, k][t] - \[Gamma][i, j, k,
        l] II[i, j, k, l][t] + 
     If[SameQ[k, p], -1, +1] If[noq, 
       0, \[Phi][i, j, l] ] II[i, j, p, l][t] + 
     Which[l == +1, 0, l == 0, -1, 
       l == -1, +1] (\[Theta][00, -1] II[i, j, k, 00][
          t] - \[Theta][-1, 00] II[i, j, k, -1][t]) + -\[Omega] II[i, 
        j, k, l][t];
   MyEqR[i_, j_] := \!\(
\*UnderoverscriptBox[\(\[Sum]\), \(l = \(-1\)\), \(1\)]\((\[Gamma][i, 
          j, p, l] \(II[i, j, p, l]\)[t] + \[Gamma][i, j, q, 
          l] \(II[i, j, q, l]\)[t])\)\) - \[Rho][i, j] R[i, j][
       t] - \[Omega] R[i, j][t];
   EQN[cf_, noq_] := {
     
     S[-1, -1]'[t] == MyEqS[-1, -1][cf] +
       \[Alpha] (S[-1, -1][t] + S[+1, +1][t] + Sp[+1, +1][t] +
          EE[-1, -1, p][t] + EE[-1, -1, q][t] + EE[+1, +1, p][t] + 
          EE[+1, +1, q][t] + Ep[+1, +1][t] +
          II[-1, -1, p, +1][t] + II[+1, +1, p, +1][t] +
          R[-1, -1][t] + R[+1, +1][t] + Rp[+1, +1][t]),
     
     S[+1, -1]'[t] == MyEqS[+1, -1][cf] +
       \[Alpha] (S[+1, -1][t] + EE[+1, -1, p][t] + EE[+1, -1, q][t] + 
          R[+1, -1][t]) -
       \[Omega]v S[+1, -1][t],
     
     S[+1, +1]'[t] == MyEqS[+1, +1][cf],
     
     Sp[+1, -1]'[
       t] == -\[Beta][+1, -1, q][cf] Sp[+1, -1][t] Iall[q][
         t] + \[Rho][+1, -1] Rp[+1, -1][t] - \[Omega] Sp[+1, -1][
         t] - \[Omega]v Sp[+1, -1][t],
     
     Sp[+1, +1]'[
       t] == -\[Beta][+1, +1, q][cf] Sp[+1, +1][t] Iall[q][
         t] + \[Rho][+1, +1] Rp[+1, -1][t] - \[Omega] Sp[+1, +1][t]
       + \[Alpha] (Sp[+1, -1][t] + Ep[+1, -1][t] + Rp[+1, -1][t]),
     
     EE[-1, -1, p]'[t] == MyEqE[-1, -1, p][cf],
     EE[-1, -1, q]'[t] == If[noq, 0, MyEqE[-1, -1, q][cf]],
     
     EE[+1, -1, p]'[t] == 
      MyEqE[+1, -1, p][cf] - \[Omega]v EE[+1, -1, p][t],
     EE[+1, -1, q]'[t] == 
      If[noq, 0, MyEqE[+1, -1, q][cf] - \[Omega]v EE[+1, -1, q][t]],
     
     EE[+1, +1, p]'[t] == MyEqE[+1, +1, p][cf],
     EE[+1, +1, q]'[t] == MyEqE[+1, +1, q][cf],
     
     Ep[+1, -1]'[
       t] == \[Beta][+1, -1, q][cf] Sp[+1, -1][t] Iall[q][
         t] - \[Zeta][+1, -1, q] c[+1] Ep[+1, -1][
         t] - \[Omega]v Ep[+1, -1][t],
     Ep[+1, +1]'[
       t] == \[Beta][+1, +1, q][cf] Sp[+1, +1][t] Iall[q][
         t] - \[Zeta][+1, +1, q] c[+1] Ep[+1, +1][t],
     
     Eall[t] == 
      EE[-1, -1, p][t] + EE[-1, -1, q][t] + EE[+1, -1, p][t] + 
       EE[+1, -1, q][t] + EE[+1, +1, p][t] + EE[+1, +1, q][t] + 
       Ep[+1, -1][t] + Ep[+1, +1][t],
     
     dEp[t] == \[Beta][-1, -1, p][cf] S[-1, -1][t] Iall[p][
         t] + \[Beta][+1, -1, p][cf] S[+1, -1][t] Iall[p][
         t] + \[Beta][+1, +1, p][cf] S[+1, +1][t] Iall[p][t],
     
     II[-1, -1, p, +1]'[t] == MyEqI[-1, -1, p, +1, noq],
     II[-1, -1, p, 00]'[t] == 
      MyEqI[-1, -1, p, 00, 
        noq] + \[Alpha] (II[-1, -1, p, 00][t] + II[+1, +1, p, 00][t]) -
       \[Omega]b II[-1, -1, p, 00][t],
     II[-1, -1, p, -1]'[t] == 
      MyEqI[-1, -1, p, -1, 
        noq] + \[Alpha] (II[-1, -1, p, -1][t] + II[+1, +1, p, -1][t]) -
       \[Omega]b II[-1, -1, p, -1][t],
     II[-1, -1, q, +1]'[t] == 
      MyEqI[-1, -1, q, +1, 
        noq] + \[Alpha] (II[-1, -1, q, +1][t] + II[+1, +1, q, +1][t])
       - \[Omega]b II[-1, -1, q, +1][t],
     II[-1, -1, q, 00]'[t] == 
      MyEqI[-1, -1, q, 00, 
        noq] + \[Alpha] (II[-1, -1, q, 00][t] + II[+1, +1, q, 00][t]) -
       \[Omega]b II[-1, -1, q, 00][t],
     II[-1, -1, q, -1]'[t] == MyEqI[-1, -1, q, -1, noq] +
       \[Alpha] (II[-1, -1, q, -1][t] + II[+1, +1, q, -1][t] + 
          Ip[+1, +1, q, +1][t]) -
       \[Omega]b II[-1, -1, q, -1][t],
     
     II[+1, -1, p, +1]'[t] == 
      MyEqI[+1, -1, p, +1, noq] - \[Omega]v II[+1, -1, p, +1][t],
     II[+1, -1, p, 00]'[t] == 
      MyEqI[+1, -1, p, 00, 
        noq] + \[Alpha] II[+1, -1, p, 00][
         t] - (\[Omega]bv + \[Omega]v) II[+1, -1, p, 00][t],
     II[+1, -1, p, -1]'[t] == 
      MyEqI[+1, -1, p, -1, 
        noq] + \[Alpha] II[+1, -1, p, -1][
         t] - (\[Omega]bv + \[Omega]v) II[+1, -1, p, -1][t],
     II[+1, -1, q, +1]'[t] == 
      MyEqI[+1, -1, q, +1, 
        noq] + \[Alpha] II[+1, -1, q, +1][
         t] - (\[Omega]bv + \[Omega]v) II[+1, -1, q, +1][t],
     II[+1, -1, q, 00]'[t] == 
      MyEqI[+1, -1, q, 00, 
        noq] + \[Alpha] II[+1, -1, q, 00][
         t] - (\[Omega]bv + \[Omega]v) II[+1, -1, q, 00][t],
     II[+1, -1, q, -1]'[t] == 
      MyEqI[+1, -1, q, -1, 
        noq] + \[Alpha] II[+1, -1, q, -1][
         t] - (\[Omega]bv + \[Omega]v) II[+1, -1, q, -1][t],
     
     II[+1, +1, p, +1]'[t] == MyEqI[+1, +1, p, +1, noq],
     II[+1, +1, p, 00]'[t] == 
      MyEqI[+1, +1, p, 00, noq] - \[Omega]b II[+1, +1, p, 00][t],
     II[+1, +1, p, -1]'[t] == 
      MyEqI[+1, +1, p, -1, noq] - \[Omega]b II[+1, +1, p, -1][t],
     II[+1, +1, q, +1]'[t] == 
      MyEqI[+1, +1, q, +1, noq] - \[Omega]b II[+1, +1, q, +1][t],
     II[+1, +1, q, 00]'[t] == 
      MyEqI[+1, +1, q, 00, noq] - \[Omega]b II[+1, +1, q, 00][t],
     II[+1, +1, q, -1]'[t] == 
      MyEqI[+1, +1, q, -1, noq] - \[Omega]b II[+1, +1, q, -1][t],
     
     Ip[+1, -1, q, +1]'[
       t] == \[Zeta][+1, -1, q] c[+1] Ep[+1, -1][t] - \[Gamma][+1, -1,
          q, +1] Ip[+1, -1, q, +1][t]
       + \[Alpha] Ip[+1, -1, q, +1][
         t] - (\[Omega]bv + \[Omega]b) Ip[+1, -1, q, +1][t],
     
     Ip[+1, +1, q, +1]'[
       t] == \[Zeta][+1, +1, q] c[+1] Ep[+1, +1][t] - \[Gamma][+1, +1,
          q, +1] Ip[+1, +1, q, +1][t] -
       \[Omega]b Ip[+1, +1, q, +1][t],
     
     Iall[p][t] ==
      II[-1, -1, p, +1][t] + II[-1, -1, p, 00][t] + 
       II[-1, -1, p, -1][t] +
       II[+1, -1, p, +1][t] + II[+1, -1, p, 00][t] + 
       II[+1, -1, p, -1][t] +
       II[+1, +1, p, +1][t] + II[+1, +1, p, 00][t] + 
       II[+1, +1, p, -1][t],
     
     Iall[q][t] ==
      II[-1, -1, q, +1][t] + II[-1, -1, q, 00][t] + 
       II[-1, -1, q, -1][t] +
       II[+1, -1, q, +1][t] + II[+1, -1, q, 00][t] + 
       II[+1, -1, q, -1][t] +
       II[+1, +1, q, +1][t] + II[+1, +1, q, 00][t] + 
       II[+1, +1, q, -1][t] + Ip[+1, +1, q, +1][t] + 
       Ip[+1, -1, q, +1][t],
     
     R[-1, -1]'[t] == MyEqR[-1, -1],
     
     R[+1, -1]'[t] == MyEqR[+1, -1] - \[Omega]v R[+1, -1][t],
     
     R[+1, +1]'[t] == MyEqR[+1, +1],
     
     Rp[+1, -1]'[
       t] == \[Gamma][+1, -1, q, +1] Ip[+1, -1, q, +1][
         t] - \[Rho][+1, -1] Rp[+1, -1][t] - \[Omega]v Rp[+1, -1][t],
     Rp[+1, +1]'[
       t] == \[Gamma][+1, +1, q, +1] Ip[+1, +1, q, +1][
         t] - \[Rho][+1, +1] Rp[+1, +1][t],
     
     trans1'[
       t] == \[Beta][-1, -1, p][cf] S[-1, -1][
        t] (II[-1, -1, p, +1][t] + II[-1, -1, p, 00][t] + 
         II[-1, -1, p, -1][t]), (* IC to IC *)
     
     trans2'[
       t] == (\[Beta][+1, -1, p][cf] S[+1, -1][
           t] + \[Beta][+1, +1, p][cf] S[+1, +1][
           t] + \[Beta][+1, -1, p][cf] Sp[+1, -1][
           t] + \[Beta][+1, +1, p][cf] Sp[+1, +1][t]) (II[-1, -1, 
           p, +1][t] + II[-1, -1, p, 00][t] + II[-1, -1, p, -1][t]), (* 
     IC to HIV *)
     
     trans3'[
       t] == \[Beta][-1, -1, p][cf] S[-1, -1][
        t] (Iall[p][t] - II[-1, -1, p, +1][t] - II[-1, -1, p, 00][t] -
          II[-1, -1, p, -1][t]), (* HIV to IC *)
     
     trans4'[
       t] == (\[Beta][+1, -1, p][cf] S[+1, -1][
           t] + \[Beta][+1, +1, p][cf] S[+1, +1][
           t] + \[Beta][+1, -1, p][cf] Sp[+1, -1][
           t] + \[Beta][+1, +1, p][cf] Sp[+1, +1][t]) (Iall[p][t] - 
         II[-1, -1, p, +1][t] - II[-1, -1, p, 00][t] - 
         II[-1, -1, p, -1][t]), (* HIV to HIV *)
     
     qem'[t] == \!\(
\*UnderoverscriptBox[\(\[Sum]\), \(l = \(-1\)\), \
\(1\)]\(\[Phi][\(-1\), \(-1\), l]\ \(II[\(-1\), \(-1\), p, l]\)[
          t]\)\) + \!\(
\*UnderoverscriptBox[\(\[Sum]\), \(l = \(-1\)\), \
\(1\)]\(\[Phi][\(+1\), \(-1\), l]\ \(II[\(+1\), \(-1\), p, l]\)[
          t]\)\) + \!\(
\*UnderoverscriptBox[\(\[Sum]\), \(l = \(-1\)\), \
\(1\)]\(\[Phi][\(+1\), \(+1\), l]\ \(II[\(+1\), \(+1\), p, l]\)[t]\)\)
     
     };
   
   n = 1419623;
   ha = prev;
   ic = 1 - ha;
   hh = 0.93;
   aa = 1 - hh;
   htb = 0.0257;
   atb = htb;
   dtb = 0.077;
   stb = 1 - dtb;
   htbn = 1 - htb;
   atbn = 1 - atb;
   itb = 0.0029; 
   itbn = 1 - itb;
   
   IC[pp_, noq_, noaids_] :=
    If[noaids,
     Block[{withaids = IC[pp, noq, False]},
      Table[
       withaids[[i, 1]] == Which[
         i == 1, Plus @@ (withaids[[1 ;; 5, 2]]),
         i == 6, Plus @@ (withaids[[6 ;; 10, 2]]),
         i == 11, Plus @@ (withaids[[11 ;; 18, 2]]),
         i == 19, Plus @@ (withaids[[{19, 25, 31}, 2]]),
         i == 20, Plus @@ (withaids[[{20, 26, 32}, 2]]),
         i == 21, Plus @@ (withaids[[{21, 27, 33}, 2]]),
         i == 22, Plus @@ (withaids[[{22, 28, 34}, 2]]),
         i == 23, Plus @@ (withaids[[{23, 29, 35, 37}, 2]]),
         i == 24, Plus @@ (withaids[[{24, 30, 36, 38}, 2]]),
         True, 0
         ],
       {i, 1, Length[withaids]}]
      ]
     ,
     {S[-1, -1][0] == n ic itbn 0.5 + If[noaids,
         (1 - pp) (n ha aa atbn 0.5) +
          (1 - pp) (n ha hh htbn 0.5) +
          pp (n ha aa atbn 0.5) +
          pp (n ha hh htbn 0.5),
         0],
      S[+1, -1][0] == (1 - pp) (n If[noaids, 0, ha] aa atbn 0.5),
      S[+1, +1][0] == (1 - pp) (n If[noaids, 0, ha] hh htbn 0.5),
      Sp[+1, -1][0] == pp (n If[noaids, 0, ha] aa atbn 0.5),
      Sp[+1, +1][0] == pp (n If[noaids, 0, ha] hh htbn 0.5),
      
      R[-1, -1][0] == 
       n If[noaids, 1, ic] itbn - S[-1, -1][0] + If[noaids,
         n ha aa atbn - S[+1, -1][0] - Sp[+1, -1][0] +
          n ha hh htbn - S[+1, +1][0] - Sp[+1, +1][0],
         0],
      R[+1, -1][0] == 
       n If[noaids, 0, ha] aa atbn - S[+1, -1][0] - Sp[+1, -1][0],
      R[+1, +1][0] == 
       n If[noaids, 0, ha] hh htbn - S[+1, +1][0] - Sp[+1, +1][0],
      Rp[+1, -1][0] == 0,
      Rp[+1, +1][0] == 0,
      
      EE[-1, -1, p][0] == 0,
      EE[-1, -1, q][0] == 0,
      
      EE[+1, -1, p][0] == 0,
      EE[+1, -1, q][0] == 0,
      
      EE[+1, +1, p][0] == 0,
      EE[+1, +1, q][0] == 0,
      
      Ep[+1, -1][0] == 0,
      Ep[+1, +1][0] == 0,
      
      II[-1, -1, p, +1][0] == 
       n If[noaids, 1, ic] itb If[noq, 1, stb] c[+1] +
        If[noaids, 
         n ha aa atb If[noq, 1, stb] c[+1] + 
          n ha hh htb If[noq, 1, stb] c[+1], 0],
      II[-1, -1, p, 00][0] == 
       n If[noaids, 1, ic] itb If[noq, 1, stb] c[00] +
        If[noaids, 
         n ha aa atb If[noq, 1, stb] c[00] + 
          n ha hh htb If[noq, 1, stb] c[00], 0],
      II[-1, -1, p, -1][0] == 
       n If[noaids, 1, ic] itb If[noq, 1, stb] c[-1] +
        If[noaids, 
         n ha aa atb If[noq, 1, stb] c[-1] + 
          n ha hh htb If[noq, 1, stb] c[-1], 0],
      II[-1, -1, q, +1][0] == 
       n If[noaids, 1, ic] itb If[noq, 0, dtb] c[+1] +
        If[noaids, 
         n ha aa atb If[noq, 0, dtb] c[+1] + 
          n ha hh htb If[noq, 0, dtb] c[+1], 0],
      II[-1, -1, q, 00][0] == 
       n If[noaids, 1, ic] itb If[noq, 0, dtb] c[00] +
        If[noaids, 
         n ha aa atb If[noq, 0, dtb] c[00] + 
          n ha hh htb If[noq, 0, dtb] c[00], 0],
      II[-1, -1, q, -1][0] == 
       n If[noaids, 1, ic] itb If[noq, 0, dtb] c[-1] +
        If[noaids, 
         n ha aa atb If[noq, 0, dtb] c[-1] + 
          n ha hh htb If[noq, 0, dtb] c[-1], 0],
      
      II[+1, -1, p, +1][0] == 
       n If[noaids, 0, ha] aa atb If[noq, 1, stb] c[+1],
      II[+1, -1, p, 00][0] == 
       n If[noaids, 0, ha] aa atb If[noq, 1, stb] c[00],
      II[+1, -1, p, -1][0] == 
       n If[noaids, 0, ha] aa atb If[noq, 1, stb] c[-1],
      II[+1, -1, q, +1][0] == 
       n If[noaids, 0, ha] aa atb If[noq, 0, dtb] c[+1],
      II[+1, -1, q, 00][0] == 
       n If[noaids, 0, ha] aa atb If[noq, 0, dtb] c[00],
      II[+1, -1, q, -1][0] == 
       n If[noaids, 0, ha] aa atb If[noq, 0, dtb] c[-1],
      
      II[+1, +1, p, +1][0] == 
       n If[noaids, 0, ha] hh htb If[noq, 1, stb] c[+1],
      II[+1, +1, p, 00][0] == 
       n If[noaids, 0, ha] hh htb If[noq, 1, stb] c[00],
      II[+1, +1, p, -1][0] == 
       n If[noaids, 0, ha] hh htb If[noq, 1, stb] c[-1],
      II[+1, +1, q, +1][0] == 
       n If[noaids, 0, ha] hh htb If[noq, 0, dtb] c[+1],
      II[+1, +1, q, 00][0] == 
       n If[noaids, 0, ha] hh htb If[noq, 0, dtb] c[00],
      II[+1, +1, q, -1][0] == 
       n If[noaids, 0, ha] hh htb If[noq, 0, dtb] c[-1],
      
      Ip[+1, -1, q, +1][0] == 0,
      Ip[+1, +1, q, +1][0] == 0,
      
      trans1[0] == 0,
      trans2[0] == 0,
      trans3[0] == 0,
      trans4[0] == 0,
      qem[0] == 0
      
      }
     ];
   
   Return[
    
    {0,
     NDSolveValue[
      Evaluate[
       Join[EQN[0.5, False], 
        IC[0.5, False, False]]], (Iall[q][365] - 
         II[-1, -1, q, -1][365] - II[-1, -1, q, 00][365] - 
         II[-1, -1, q, +1][365])/(Iall[p][365] + Iall[q][365] - 
         II[-1, -1, q, -1][365] - II[-1, -1, q, 00][365] - 
         II[-1, -1, q, +1][365] - II[-1, -1, p, -1][365] - 
         II[-1, -1, p, 00][365] - II[-1, -1, p, +1][365]), {t, 0, 
       365}],
     NDSolveValue[
      Evaluate[
       Join[EQN[1.2, False], 
        IC[0.5, False, False]]], (Iall[q][365] - 
         II[-1, -1, q, -1][365] - II[-1, -1, q, 00][365] - 
         II[-1, -1, q, +1][365])/(Iall[p][365] + Iall[q][365] - 
         II[-1, -1, q, -1][365] - II[-1, -1, q, 00][365] - 
         II[-1, -1, q, +1][365] - II[-1, -1, p, -1][365] - 
         II[-1, -1, p, 00][365] - II[-1, -1, p, +1][365]), {t, 0, 
       365}],
     1
     }
    ]
   ];

SSHHAbs[prev_: 0.274] := Module[{},
   Clear[S, Sp, EE, II, R, Iall, Ep, Ip, Rp, dv, db, t, qem, p, q];
   
   c[+1] = 0.2;
   c[00] = 0.5;
   c[-1] = 0.3;
   
   \[Rho][-1, -1] = 0.001;
   \[Rho][+1, -1] = 0.01;
   \[Rho][+1, +1] = 0.002;
   
   \[Gamma][-1, -1, p, +1] = \[Gamma][+1, +1, p, +1] = 3.0 10^-3;
   \[Gamma][-1, -1, p, 00] = \[Gamma][+1, +1, p, 00] = 2.0 10^-3;
   \[Gamma][-1, -1, p, -1] = \[Gamma][+1, +1, p, -1] = 9.13 10^-4;
   
   \[Alpha]x = 0.5; 
   
   \[Gamma][+1, +1, p, +1] = \[Alpha]x \[Gamma][+1, +1, p, +1];
   \[Gamma][+1, +1, p, 00] = \[Alpha]x \[Gamma][+1, +1, p, 00];
   \[Gamma][+1, +1, p, -1] = \[Alpha]x \[Gamma][+1, +1, p, -1];
   
   \[Gamma][-1, -1, 
     q, +1] = \[Gamma][+1, +1, q, +1] = \[Gamma][-1, -1, p, +1];
   \[Gamma][-1, -1, q, 
     00] = \[Gamma][+1, +1, q, 00] = \[Gamma][-1, -1, p, 00];
   \[Gamma][-1, -1, 
     q, -1] = \[Gamma][+1, +1, q, -1] = \[Gamma][-1, -1, p, -1];
   
   \[Gamma][+1, -1, p, +1] = 2.0 10^-3;
   \[Gamma][+1, -1, p, 00] = 1.5 10^-3;
   \[Gamma][+1, -1, p, -1] = 3.0 10^-4;
   
   \[Gamma][+1, -1, q, +1] = \[Gamma][+1, -1, p, +1];
   \[Gamma][+1, -1, q, 00] = \[Gamma][+1, -1, p, 00];
   \[Gamma][+1, -1, q, -1] = \[Gamma][+1, -1, p, -1];
   
   \[Phi][-1, -1, +1] = 0.011515597;
   \[Phi][-1, -1, 00] = 0.024290712;
   \[Phi][-1, -1, -1] = 0.002272815;
   
   \[Phi][+1, -1, +1] = 0.023750918;
   \[Phi][+1, -1, 00] = 0.042417655;
   \[Phi][+1, -1, -1] = 0.010312899;
   
   \[Phi][+1, +1, +1] = 0.011515597;
   \[Phi][+1, +1, 00] = 0.024290712;
   \[Phi][+1, +1, -1] = 0.002272815;
   
   \[Theta][-1, 00] = 1.05 10^-2;
   \[Theta][00, -1] = 1.05 10^-2;
   
   \[Beta]0 = 1/10 1/365 8.5 10^-6 1/10^6;
   
   \[Beta][-1, -1, q][cf_] = \[Beta]0 n ic;
   \[Beta][-1, -1, p][cf_] = 
    1/cf \[Gamma][-1, -1, q, +1]/\[Gamma][-1, -1, 
      q, -1] \[Beta][-1, -1, q][cf];
   
   \[Beta][+1, -1, q][cf_] = 1.1 \[Beta]0 n (1 - ic) aa;
   \[Beta][+1, -1, p][cf_] = 
    1/cf \[Gamma][+1, -1, q, +1]/\[Gamma][+1, -1, 
      q, -1] \[Beta][+1, -1, q][cf];
   
   \[Beta][+1, +1, q][cf_] = \[Beta]0 n (1 - ic) hh; 
   \[Beta][+1, +1, p][cf_] = 
    1/cf \[Gamma][+1, +1, q, +1]/\[Gamma][+1, +1, 
      q, -1] \[Beta][+1, +1, q][cf];
   \[Zeta]0 = 1/365 0.88; 
   
   \[Zeta][-1, -1, q] = \[Zeta]0; 
   \[Zeta][-1, -1, p] = \[Zeta]0;
   
   \[Zeta][+1, -1, q] = 1.1 \[Zeta]0;
   \[Zeta][+1, -1, p] = 1.1 \[Zeta]0;
   
   \[Zeta][+1, +1, q] = \[Zeta]0 ;
   \[Zeta][+1, +1, p] = \[Zeta]0;
   \[Omega] = 4.45 10^-5;
   \[Omega]b = 8.22 10^-4;
   \[Omega]bv = 3.3 \[Omega]b;
   \[Omega]v = 2 10^-3;
   
   \[Alpha] = 6.9 10^-5;
   MyEqS[i_, j_][
     cf_] := -(\[Beta][i, j, p] [cf] Iall[p][t] + \[Beta][i, j, q] [
           cf] Iall[q][t]) S[i, j][t] +
     \[Rho][i, j] R[i, j][t] - \[Omega] S[i, j][t];
   MyEqE[i_, j_, k_][
     cf_] := \[Beta][i, j, k][cf] S[i, j][t] Iall[k][t] - \[Zeta][i, 
       j, k] EE[i, j, k][t] - \[Omega] EE[i, j, k][t];
   MyEqI[i_, j_, k_, l_, 
     noq_] := \[Zeta][i, j, k] c[l] EE[i, j, k][t] - \[Gamma][i, j, k,
        l] II[i, j, k, l][t] + 
     If[SameQ[k, p], -1, +1] If[noq, 
       0, \[Phi][i, j, l] ] II[i, j, p, l][t] + 
     Which[l == +1, 0, l == 0, -1, 
       l == -1, +1] (\[Theta][00, -1] II[i, j, k, 00][
          t] - \[Theta][-1, 00] II[i, j, k, -1][t]) + -\[Omega] II[i, 
        j, k, l][t];
   MyEqR[i_, j_] := \!\(
\*UnderoverscriptBox[\(\[Sum]\), \(l = \(-1\)\), \(1\)]\((\[Gamma][i, 
          j, p, l] \(II[i, j, p, l]\)[t] + \[Gamma][i, j, q, 
          l] \(II[i, j, q, l]\)[t])\)\) - \[Rho][i, j] R[i, j][
       t] - \[Omega] R[i, j][t];
   EQN[cf_, noq_] := {
     
     S[-1, -1]'[t] == MyEqS[-1, -1][cf] +
       \[Alpha] (S[-1, -1][t] + S[+1, +1][t] + Sp[+1, +1][t] +
          EE[-1, -1, p][t] + EE[-1, -1, q][t] + EE[+1, +1, p][t] + 
          EE[+1, +1, q][t] + Ep[+1, +1][t] +
          II[-1, -1, p, +1][t] + II[+1, +1, p, +1][t] +
          R[-1, -1][t] + R[+1, +1][t] + Rp[+1, +1][t]),
     
     S[+1, -1]'[t] == MyEqS[+1, -1][cf] +
       \[Alpha] (S[+1, -1][t] + EE[+1, -1, p][t] + EE[+1, -1, q][t] + 
          R[+1, -1][t]) -
       \[Omega]v S[+1, -1][t],
     
     S[+1, +1]'[t] == MyEqS[+1, +1][cf],
     
     Sp[+1, -1]'[
       t] == -\[Beta][+1, -1, q][cf] Sp[+1, -1][t] Iall[q][
         t] + \[Rho][+1, -1] Rp[+1, -1][t] - \[Omega] Sp[+1, -1][
         t] - \[Omega]v Sp[+1, -1][t],
     
     Sp[+1, +1]'[
       t] == -\[Beta][+1, +1, q][cf] Sp[+1, +1][t] Iall[q][
         t] + \[Rho][+1, +1] Rp[+1, -1][t] - \[Omega] Sp[+1, +1][t]
       + \[Alpha] (Sp[+1, -1][t] + Ep[+1, -1][t] + Rp[+1, -1][t]),
     
     EE[-1, -1, p]'[t] == MyEqE[-1, -1, p][cf],
     EE[-1, -1, q]'[t] == If[noq, 0, MyEqE[-1, -1, q][cf]],
     
     EE[+1, -1, p]'[t] == 
      MyEqE[+1, -1, p][cf] - \[Omega]v EE[+1, -1, p][t],
     EE[+1, -1, q]'[t] == 
      If[noq, 0, MyEqE[+1, -1, q][cf] - \[Omega]v EE[+1, -1, q][t]],
     
     EE[+1, +1, p]'[t] == MyEqE[+1, +1, p][cf],
     EE[+1, +1, q]'[t] == MyEqE[+1, +1, q][cf],
     
     Ep[+1, -1]'[
       t] == \[Beta][+1, -1, q][cf] Sp[+1, -1][t] Iall[q][
         t] - \[Zeta][+1, -1, q] c[+1] Ep[+1, -1][
         t] - \[Omega]v Ep[+1, -1][t],
     Ep[+1, +1]'[
       t] == \[Beta][+1, +1, q][cf] Sp[+1, +1][t] Iall[q][
         t] - \[Zeta][+1, +1, q] c[+1] Ep[+1, +1][t],
     
     Eall[t] == 
      EE[-1, -1, p][t] + EE[-1, -1, q][t] + EE[+1, -1, p][t] + 
       EE[+1, -1, q][t] + EE[+1, +1, p][t] + EE[+1, +1, q][t] + 
       Ep[+1, -1][t] + Ep[+1, +1][t],
     
     dEp[t] == \[Beta][-1, -1, p][cf] S[-1, -1][t] Iall[p][
         t] + \[Beta][+1, -1, p][cf] S[+1, -1][t] Iall[p][
         t] + \[Beta][+1, +1, p][cf] S[+1, +1][t] Iall[p][t],
     
     II[-1, -1, p, +1]'[t] == MyEqI[-1, -1, p, +1, noq],
     II[-1, -1, p, 00]'[t] == 
      MyEqI[-1, -1, p, 00, 
        noq] + \[Alpha] (II[-1, -1, p, 00][t] + II[+1, +1, p, 00][t]) -
       \[Omega]b II[-1, -1, p, 00][t],
     II[-1, -1, p, -1]'[t] == 
      MyEqI[-1, -1, p, -1, 
        noq] + \[Alpha] (II[-1, -1, p, -1][t] + II[+1, +1, p, -1][t]) -
       \[Omega]b II[-1, -1, p, -1][t],
     II[-1, -1, q, +1]'[t] == 
      MyEqI[-1, -1, q, +1, 
        noq] + \[Alpha] (II[-1, -1, q, +1][t] + II[+1, +1, q, +1][t])
       - \[Omega]b II[-1, -1, q, +1][t],
     II[-1, -1, q, 00]'[t] == 
      MyEqI[-1, -1, q, 00, 
        noq] + \[Alpha] (II[-1, -1, q, 00][t] + II[+1, +1, q, 00][t]) -
       \[Omega]b II[-1, -1, q, 00][t],
     II[-1, -1, q, -1]'[t] == MyEqI[-1, -1, q, -1, noq] +
       \[Alpha] (II[-1, -1, q, -1][t] + II[+1, +1, q, -1][t] + 
          Ip[+1, +1, q, +1][t]) -
       \[Omega]b II[-1, -1, q, -1][t],
     
     II[+1, -1, p, +1]'[t] == 
      MyEqI[+1, -1, p, +1, noq] - \[Omega]v II[+1, -1, p, +1][t],
     II[+1, -1, p, 00]'[t] == 
      MyEqI[+1, -1, p, 00, 
        noq] + \[Alpha] II[+1, -1, p, 00][
         t] - (\[Omega]bv + \[Omega]v) II[+1, -1, p, 00][t],
     II[+1, -1, p, -1]'[t] == 
      MyEqI[+1, -1, p, -1, 
        noq] + \[Alpha] II[+1, -1, p, -1][
         t] - (\[Omega]bv + \[Omega]v) II[+1, -1, p, -1][t],
     II[+1, -1, q, +1]'[t] == 
      MyEqI[+1, -1, q, +1, 
        noq] + \[Alpha] II[+1, -1, q, +1][
         t] - (\[Omega]bv + \[Omega]v) II[+1, -1, q, +1][t],
     II[+1, -1, q, 00]'[t] == 
      MyEqI[+1, -1, q, 00, 
        noq] + \[Alpha] II[+1, -1, q, 00][
         t] - (\[Omega]bv + \[Omega]v) II[+1, -1, q, 00][t],
     II[+1, -1, q, -1]'[t] == 
      MyEqI[+1, -1, q, -1, 
        noq] + \[Alpha] II[+1, -1, q, -1][
         t] - (\[Omega]bv + \[Omega]v) II[+1, -1, q, -1][t],
     
     II[+1, +1, p, +1]'[t] == MyEqI[+1, +1, p, +1, noq],
     II[+1, +1, p, 00]'[t] == 
      MyEqI[+1, +1, p, 00, noq] - \[Omega]b II[+1, +1, p, 00][t],
     II[+1, +1, p, -1]'[t] == 
      MyEqI[+1, +1, p, -1, noq] - \[Omega]b II[+1, +1, p, -1][t],
     II[+1, +1, q, +1]'[t] == 
      MyEqI[+1, +1, q, +1, noq] - \[Omega]b II[+1, +1, q, +1][t],
     II[+1, +1, q, 00]'[t] == 
      MyEqI[+1, +1, q, 00, noq] - \[Omega]b II[+1, +1, q, 00][t],
     II[+1, +1, q, -1]'[t] == 
      MyEqI[+1, +1, q, -1, noq] - \[Omega]b II[+1, +1, q, -1][t],
     
     Ip[+1, -1, q, +1]'[
       t] == \[Zeta][+1, -1, q] c[+1] Ep[+1, -1][t] - \[Gamma][+1, -1,
          q, +1] Ip[+1, -1, q, +1][t]
       + \[Alpha] Ip[+1, -1, q, +1][
         t] - (\[Omega]bv + \[Omega]b) Ip[+1, -1, q, +1][t],
     
     Ip[+1, +1, q, +1]'[
       t] == \[Zeta][+1, +1, q] c[+1] Ep[+1, +1][t] - \[Gamma][+1, +1,
          q, +1] Ip[+1, +1, q, +1][t] -
       \[Omega]b Ip[+1, +1, q, +1][t],
     
     Iall[p][t] ==
      II[-1, -1, p, +1][t] + II[-1, -1, p, 00][t] + 
       II[-1, -1, p, -1][t] +
       II[+1, -1, p, +1][t] + II[+1, -1, p, 00][t] + 
       II[+1, -1, p, -1][t] +
       II[+1, +1, p, +1][t] + II[+1, +1, p, 00][t] + 
       II[+1, +1, p, -1][t],
     
     Iall[q][t] ==
      II[-1, -1, q, +1][t] + II[-1, -1, q, 00][t] + 
       II[-1, -1, q, -1][t] +
       II[+1, -1, q, +1][t] + II[+1, -1, q, 00][t] + 
       II[+1, -1, q, -1][t] +
       II[+1, +1, q, +1][t] + II[+1, +1, q, 00][t] + 
       II[+1, +1, q, -1][t] + Ip[+1, +1, q, +1][t] + 
       Ip[+1, -1, q, +1][t],
     
     R[-1, -1]'[t] == MyEqR[-1, -1],
     
     R[+1, -1]'[t] == MyEqR[+1, -1] - \[Omega]v R[+1, -1][t],
     
     R[+1, +1]'[t] == MyEqR[+1, +1],
     
     Rp[+1, -1]'[
       t] == \[Gamma][+1, -1, q, +1] Ip[+1, -1, q, +1][
         t] - \[Rho][+1, -1] Rp[+1, -1][t] - \[Omega]v Rp[+1, -1][t],
     Rp[+1, +1]'[
       t] == \[Gamma][+1, +1, q, +1] Ip[+1, +1, q, +1][
         t] - \[Rho][+1, +1] Rp[+1, +1][t],
     
     trans1'[
       t] == \[Beta][-1, -1, p][cf] S[-1, -1][
        t] (II[-1, -1, p, +1][t] + II[-1, -1, p, 00][t] + 
         II[-1, -1, p, -1][t]), (* IC to IC *)
     
     trans2'[
       t] == (\[Beta][+1, -1, p][cf] S[+1, -1][
           t] + \[Beta][+1, +1, p][cf] S[+1, +1][
           t] + \[Beta][+1, -1, p][cf] Sp[+1, -1][
           t] + \[Beta][+1, +1, p][cf] Sp[+1, +1][t]) (II[-1, -1, 
           p, +1][t] + II[-1, -1, p, 00][t] + II[-1, -1, p, -1][t]), (* 
     IC to HIV *)
     
     trans3'[
       t] == \[Beta][-1, -1, p][cf] S[-1, -1][
        t] (Iall[p][t] - II[-1, -1, p, +1][t] - II[-1, -1, p, 00][t] -
          II[-1, -1, p, -1][t]), (* HIV to IC *)
     
     trans4'[
       t] == (\[Beta][+1, -1, p][cf] S[+1, -1][
           t] + \[Beta][+1, +1, p][cf] S[+1, +1][
           t] + \[Beta][+1, -1, p][cf] Sp[+1, -1][
           t] + \[Beta][+1, +1, p][cf] Sp[+1, +1][t]) (Iall[p][t] - 
         II[-1, -1, p, +1][t] - II[-1, -1, p, 00][t] - 
         II[-1, -1, p, -1][t]), (* HIV to HIV *)
     
     qem'[t] == \!\(
\*UnderoverscriptBox[\(\[Sum]\), \(l = \(-1\)\), \
\(1\)]\(\[Phi][\(-1\), \(-1\), l]\ \(II[\(-1\), \(-1\), p, l]\)[
          t]\)\) + \!\(
\*UnderoverscriptBox[\(\[Sum]\), \(l = \(-1\)\), \
\(1\)]\(\[Phi][\(+1\), \(-1\), l]\ \(II[\(+1\), \(-1\), p, l]\)[
          t]\)\) + \!\(
\*UnderoverscriptBox[\(\[Sum]\), \(l = \(-1\)\), \
\(1\)]\(\[Phi][\(+1\), \(+1\), l]\ \(II[\(+1\), \(+1\), p, l]\)[t]\)\)
     
     };
   
   n = 1419623;
   ha = prev;
   ic = 1 - ha;
   hh = 0.93;
   aa = 1 - hh;
   htb = 0.0257;
   atb = htb;
   dtb = 0.077;
   stb = 1 - dtb;
   htbn = 1 - htb;
   atbn = 1 - atb;
   itb = 0.0029; 
   itbn = 1 - itb;
   
   IC[pp_, noq_, noaids_] :=
    If[noaids,
     Block[{withaids = IC[pp, noq, False]},
      Table[
       withaids[[i, 1]] == Which[
         i == 1, Plus @@ (withaids[[1 ;; 5, 2]]),
         i == 6, Plus @@ (withaids[[6 ;; 10, 2]]),
         i == 11, Plus @@ (withaids[[11 ;; 18, 2]]),
         i == 19, Plus @@ (withaids[[{19, 25, 31}, 2]]),
         i == 20, Plus @@ (withaids[[{20, 26, 32}, 2]]),
         i == 21, Plus @@ (withaids[[{21, 27, 33}, 2]]),
         i == 22, Plus @@ (withaids[[{22, 28, 34}, 2]]),
         i == 23, Plus @@ (withaids[[{23, 29, 35, 37}, 2]]),
         i == 24, Plus @@ (withaids[[{24, 30, 36, 38}, 2]]),
         True, 0
         ],
       {i, 1, Length[withaids]}]
      ]
     ,
     {S[-1, -1][0] == n ic itbn 0.5 + If[noaids,
         (1 - pp) (n ha aa atbn 0.5) +
          (1 - pp) (n ha hh htbn 0.5) +
          pp (n ha aa atbn 0.5) +
          pp (n ha hh htbn 0.5),
         0],
      S[+1, -1][0] == (1 - pp) (n If[noaids, 0, ha] aa atbn 0.5),
      S[+1, +1][0] == (1 - pp) (n If[noaids, 0, ha] hh htbn 0.5),
      Sp[+1, -1][0] == pp (n If[noaids, 0, ha] aa atbn 0.5),
      Sp[+1, +1][0] == pp (n If[noaids, 0, ha] hh htbn 0.5),
      
      R[-1, -1][0] == 
       n If[noaids, 1, ic] itbn - S[-1, -1][0] + If[noaids,
         n ha aa atbn - S[+1, -1][0] - Sp[+1, -1][0] +
          n ha hh htbn - S[+1, +1][0] - Sp[+1, +1][0],
         0],
      R[+1, -1][0] == 
       n If[noaids, 0, ha] aa atbn - S[+1, -1][0] - Sp[+1, -1][0],
      R[+1, +1][0] == 
       n If[noaids, 0, ha] hh htbn - S[+1, +1][0] - Sp[+1, +1][0],
      Rp[+1, -1][0] == 0,
      Rp[+1, +1][0] == 0,
      
      EE[-1, -1, p][0] == 0,
      EE[-1, -1, q][0] == 0,
      
      EE[+1, -1, p][0] == 0,
      EE[+1, -1, q][0] == 0,
      
      EE[+1, +1, p][0] == 0,
      EE[+1, +1, q][0] == 0,
      
      Ep[+1, -1][0] == 0,
      Ep[+1, +1][0] == 0,
      
      II[-1, -1, p, +1][0] == 
       n If[noaids, 1, ic] itb If[noq, 1, stb] c[+1] +
        If[noaids, 
         n ha aa atb If[noq, 1, stb] c[+1] + 
          n ha hh htb If[noq, 1, stb] c[+1], 0],
      II[-1, -1, p, 00][0] == 
       n If[noaids, 1, ic] itb If[noq, 1, stb] c[00] +
        If[noaids, 
         n ha aa atb If[noq, 1, stb] c[00] + 
          n ha hh htb If[noq, 1, stb] c[00], 0],
      II[-1, -1, p, -1][0] == 
       n If[noaids, 1, ic] itb If[noq, 1, stb] c[-1] +
        If[noaids, 
         n ha aa atb If[noq, 1, stb] c[-1] + 
          n ha hh htb If[noq, 1, stb] c[-1], 0],
      II[-1, -1, q, +1][0] == 
       n If[noaids, 1, ic] itb If[noq, 0, dtb] c[+1] +
        If[noaids, 
         n ha aa atb If[noq, 0, dtb] c[+1] + 
          n ha hh htb If[noq, 0, dtb] c[+1], 0],
      II[-1, -1, q, 00][0] == 
       n If[noaids, 1, ic] itb If[noq, 0, dtb] c[00] +
        If[noaids, 
         n ha aa atb If[noq, 0, dtb] c[00] + 
          n ha hh htb If[noq, 0, dtb] c[00], 0],
      II[-1, -1, q, -1][0] == 
       n If[noaids, 1, ic] itb If[noq, 0, dtb] c[-1] +
        If[noaids, 
         n ha aa atb If[noq, 0, dtb] c[-1] + 
          n ha hh htb If[noq, 0, dtb] c[-1], 0],
      
      II[+1, -1, p, +1][0] == 
       n If[noaids, 0, ha] aa atb If[noq, 1, stb] c[+1],
      II[+1, -1, p, 00][0] == 
       n If[noaids, 0, ha] aa atb If[noq, 1, stb] c[00],
      II[+1, -1, p, -1][0] == 
       n If[noaids, 0, ha] aa atb If[noq, 1, stb] c[-1],
      II[+1, -1, q, +1][0] == 
       n If[noaids, 0, ha] aa atb If[noq, 0, dtb] c[+1],
      II[+1, -1, q, 00][0] == 
       n If[noaids, 0, ha] aa atb If[noq, 0, dtb] c[00],
      II[+1, -1, q, -1][0] == 
       n If[noaids, 0, ha] aa atb If[noq, 0, dtb] c[-1],
      
      II[+1, +1, p, +1][0] == 
       n If[noaids, 0, ha] hh htb If[noq, 1, stb] c[+1],
      II[+1, +1, p, 00][0] == 
       n If[noaids, 0, ha] hh htb If[noq, 1, stb] c[00],
      II[+1, +1, p, -1][0] == 
       n If[noaids, 0, ha] hh htb If[noq, 1, stb] c[-1],
      II[+1, +1, q, +1][0] == 
       n If[noaids, 0, ha] hh htb If[noq, 0, dtb] c[+1],
      II[+1, +1, q, 00][0] == 
       n If[noaids, 0, ha] hh htb If[noq, 0, dtb] c[00],
      II[+1, +1, q, -1][0] == 
       n If[noaids, 0, ha] hh htb If[noq, 0, dtb] c[-1],
      
      Ip[+1, -1, q, +1][0] == 0,
      Ip[+1, +1, q, +1][0] == 0,
      
      trans1[0] == 0,
      trans2[0] == 0,
      trans3[0] == 0,
      trans4[0] == 0,
      qem[0] == 0
      
      }
     ];
   
   Return[
    {{
      NDSolveValue[
       Evaluate[Join[EQN[0.5, False], IC[0.5, False, False]]], 
       Iall[q][365], {t, 0, 365}],
      NDSolveValue[
       Evaluate[Join[EQN[0.5, False], IC[0.5, False, False]]], 
       Iall[p][365] + Iall[q][365], {t, 0, 365}]
      }, {
      NDSolveValue[
       Evaluate[Join[EQN[1.2, False], IC[0.5, False, False]]], 
       Iall[q][365], {t, 0, 365}],
      NDSolveValue[
       Evaluate[Join[EQN[1.2, False], IC[0.5, False, False]]], 
       Iall[p][365] + Iall[q][365], {t, 0, 365}]
      }}
    ]
   ];

SSHHAbs2[prev_: 0.274] := Module[{},
   Clear[S, Sp, EE, II, R, Iall, Ep, Ip, Rp, dv, db, t, qem, p, q];
   
   c[+1] = 0.2;
   c[00] = 0.5;
   c[-1] = 0.3;
   
   \[Rho][-1, -1] = 0.001;
   \[Rho][+1, -1] = 0.01;
   \[Rho][+1, +1] = 0.002;
   
   \[Gamma][-1, -1, p, +1] = \[Gamma][+1, +1, p, +1] = 3.0 10^-3;
   \[Gamma][-1, -1, p, 00] = \[Gamma][+1, +1, p, 00] = 2.0 10^-3;
   \[Gamma][-1, -1, p, -1] = \[Gamma][+1, +1, p, -1] = 9.13 10^-4;
   
   \[Alpha]x = 0.5;
   
   \[Gamma][+1, +1, p, +1] = \[Alpha]x \[Gamma][+1, +1, p, +1];
   \[Gamma][+1, +1, p, 00] = \[Alpha]x \[Gamma][+1, +1, p, 00];
   \[Gamma][+1, +1, p, -1] = \[Alpha]x \[Gamma][+1, +1, p, -1];
   
   \[Gamma][-1, -1, 
     q, +1] = \[Gamma][+1, +1, q, +1] = \[Gamma][-1, -1, p, +1];
   \[Gamma][-1, -1, q, 
     00] = \[Gamma][+1, +1, q, 00] = \[Gamma][-1, -1, p, 00];
   \[Gamma][-1, -1, 
     q, -1] = \[Gamma][+1, +1, q, -1] = \[Gamma][-1, -1, p, -1];
   
   \[Gamma][+1, -1, p, +1] = 2.0 10^-3;
   \[Gamma][+1, -1, p, 00] = 1.5 10^-3;
   \[Gamma][+1, -1, p, -1] = 3.0 10^-4;
   
   \[Gamma][+1, -1, q, +1] = \[Gamma][+1, -1, p, +1];
   \[Gamma][+1, -1, q, 00] = \[Gamma][+1, -1, p, 00];
   \[Gamma][+1, -1, q, -1] = \[Gamma][+1, -1, p, -1];
   
   \[Phi][-1, -1, +1] = 0.011515597;
   \[Phi][-1, -1, 00] = 0.024290712;
   \[Phi][-1, -1, -1] = 0.002272815;
   
   \[Phi][+1, -1, +1] = 0.023750918;
   \[Phi][+1, -1, 00] = 0.042417655;
   \[Phi][+1, -1, -1] = 0.010312899;
   
   \[Phi][+1, +1, +1] = 0.011515597;
   \[Phi][+1, +1, 00] = 0.024290712;
   \[Phi][+1, +1, -1] = 0.002272815;
   
   \[Theta][-1, 00] = 1.05 10^-2;
   \[Theta][00, -1] = 1.05 10^-2;
   
   \[Beta]0 = 1/10 1/365 8.5 10^-6 1/10^6;
   
   \[Beta][-1, -1, q][cf_] = \[Beta]0 n ic;
   \[Beta][-1, -1, p][cf_] = 
    1/cf \[Gamma][-1, -1, q, +1]/\[Gamma][-1, -1, 
      q, -1] \[Beta][-1, -1, q][cf];
   
   \[Beta][+1, -1, q][cf_] = 1.1 \[Beta]0 n (1 - ic) aa;
   \[Beta][+1, -1, p][cf_] = 
    1/cf \[Gamma][+1, -1, q, +1]/\[Gamma][+1, -1, 
      q, -1] \[Beta][+1, -1, q][cf];
   
   \[Beta][+1, +1, q][cf_] = \[Beta]0 n (1 - ic) hh; 
   \[Beta][+1, +1, p][cf_] = 
    1/cf \[Gamma][+1, +1, q, +1]/\[Gamma][+1, +1, 
      q, -1] \[Beta][+1, +1, q][cf];
   \[Zeta]0 = 1/365 0.88;
   
   \[Zeta][-1, -1, q] = \[Zeta]0; 
   \[Zeta][-1, -1, p] = \[Zeta]0;
   
   \[Zeta][+1, -1, q] = 1.1 \[Zeta]0;
   \[Zeta][+1, -1, p] = 1.1 \[Zeta]0;
   
   \[Zeta][+1, +1, q] = \[Zeta]0 ;
   \[Zeta][+1, +1, p] = \[Zeta]0;
   \[Omega] = 4.45 10^-5;
   \[Omega]b = 8.22 10^-4;
   \[Omega]bv = 3.3 \[Omega]b;
   \[Omega]v = 2 10^-3;
   
   \[Alpha] = 6.9 10^-5;
   MyEqS[i_, j_][
     cf_] := -(\[Beta][i, j, p] [cf] Iall[p][t] + \[Beta][i, j, q] [
           cf] Iall[q][t]) S[i, j][t] +
     \[Rho][i, j] R[i, j][t] - \[Omega] S[i, j][t];
   MyEqE[i_, j_, k_][
     cf_] := \[Beta][i, j, k][cf] S[i, j][t] Iall[k][t] - \[Zeta][i, 
       j, k] EE[i, j, k][t] - \[Omega] EE[i, j, k][t];
   MyEqI[i_, j_, k_, l_, 
     noq_] := \[Zeta][i, j, k] c[l] EE[i, j, k][t] - \[Gamma][i, j, k,
        l] II[i, j, k, l][t] + 
     If[SameQ[k, p], -1, +1] If[noq, 
       0, \[Phi][i, j, l] ] II[i, j, p, l][t] + 
     Which[l == +1, 0, l == 0, -1, 
       l == -1, +1] (\[Theta][00, -1] II[i, j, k, 00][
          t] - \[Theta][-1, 00] II[i, j, k, -1][t]) + -\[Omega] II[i, 
        j, k, l][t];
   MyEqR[i_, j_] := \!\(
\*UnderoverscriptBox[\(\[Sum]\), \(l = \(-1\)\), \(1\)]\((\[Gamma][i, 
          j, p, l] \(II[i, j, p, l]\)[t] + \[Gamma][i, j, q, 
          l] \(II[i, j, q, l]\)[t])\)\) - \[Rho][i, j] R[i, j][
       t] - \[Omega] R[i, j][t];
   EQN[cf_, noq_] := {
     
     S[-1, -1]'[t] == MyEqS[-1, -1][cf] +
       \[Alpha] (S[-1, -1][t] + S[+1, +1][t] + Sp[+1, +1][t] +
          EE[-1, -1, p][t] + EE[-1, -1, q][t] + EE[+1, +1, p][t] + 
          EE[+1, +1, q][t] + Ep[+1, +1][t] +
          II[-1, -1, p, +1][t] + II[+1, +1, p, +1][t] +
          R[-1, -1][t] + R[+1, +1][t] + Rp[+1, +1][t]),
     
     S[+1, -1]'[t] == MyEqS[+1, -1][cf] +
       \[Alpha] (S[+1, -1][t] + EE[+1, -1, p][t] + EE[+1, -1, q][t] + 
          R[+1, -1][t]) -
       \[Omega]v S[+1, -1][t],
     
     S[+1, +1]'[t] == MyEqS[+1, +1][cf],
     
     Sp[+1, -1]'[
       t] == -\[Beta][+1, -1, q][cf] Sp[+1, -1][t] Iall[q][
         t] + \[Rho][+1, -1] Rp[+1, -1][t] - \[Omega] Sp[+1, -1][
         t] - \[Omega]v Sp[+1, -1][t],
     
     Sp[+1, +1]'[
       t] == -\[Beta][+1, +1, q][cf] Sp[+1, +1][t] Iall[q][
         t] + \[Rho][+1, +1] Rp[+1, -1][t] - \[Omega] Sp[+1, +1][t]
       + \[Alpha] (Sp[+1, -1][t] + Ep[+1, -1][t] + Rp[+1, -1][t]),
     
     EE[-1, -1, p]'[t] == MyEqE[-1, -1, p][cf],
     EE[-1, -1, q]'[t] == If[noq, 0, MyEqE[-1, -1, q][cf]],
     
     EE[+1, -1, p]'[t] == 
      MyEqE[+1, -1, p][cf] - \[Omega]v EE[+1, -1, p][t],
     EE[+1, -1, q]'[t] == 
      If[noq, 0, MyEqE[+1, -1, q][cf] - \[Omega]v EE[+1, -1, q][t]],
     
     EE[+1, +1, p]'[t] == MyEqE[+1, +1, p][cf],
     EE[+1, +1, q]'[t] == MyEqE[+1, +1, q][cf],
     
     Ep[+1, -1]'[
       t] == \[Beta][+1, -1, q][cf] Sp[+1, -1][t] Iall[q][
         t] - \[Zeta][+1, -1, q] c[+1] Ep[+1, -1][
         t] - \[Omega]v Ep[+1, -1][t],
     Ep[+1, +1]'[
       t] == \[Beta][+1, +1, q][cf] Sp[+1, +1][t] Iall[q][
         t] - \[Zeta][+1, +1, q] c[+1] Ep[+1, +1][t],
     
     Eall[t] == 
      EE[-1, -1, p][t] + EE[-1, -1, q][t] + EE[+1, -1, p][t] + 
       EE[+1, -1, q][t] + EE[+1, +1, p][t] + EE[+1, +1, q][t] + 
       Ep[+1, -1][t] + Ep[+1, +1][t],
     
     dEp[t] == \[Beta][-1, -1, p][cf] S[-1, -1][t] Iall[p][
         t] + \[Beta][+1, -1, p][cf] S[+1, -1][t] Iall[p][
         t] + \[Beta][+1, +1, p][cf] S[+1, +1][t] Iall[p][t],
     
     II[-1, -1, p, +1]'[t] == MyEqI[-1, -1, p, +1, noq],
     II[-1, -1, p, 00]'[t] == 
      MyEqI[-1, -1, p, 00, 
        noq] + \[Alpha] (II[-1, -1, p, 00][t] + II[+1, +1, p, 00][t]) -
       \[Omega]b II[-1, -1, p, 00][t],
     II[-1, -1, p, -1]'[t] == 
      MyEqI[-1, -1, p, -1, 
        noq] + \[Alpha] (II[-1, -1, p, -1][t] + II[+1, +1, p, -1][t]) -
       \[Omega]b II[-1, -1, p, -1][t],
     II[-1, -1, q, +1]'[t] == 
      MyEqI[-1, -1, q, +1, 
        noq] + \[Alpha] (II[-1, -1, q, +1][t] + II[+1, +1, q, +1][t])
       - \[Omega]b II[-1, -1, q, +1][t],
     II[-1, -1, q, 00]'[t] == 
      MyEqI[-1, -1, q, 00, 
        noq] + \[Alpha] (II[-1, -1, q, 00][t] + II[+1, +1, q, 00][t]) -
       \[Omega]b II[-1, -1, q, 00][t],
     II[-1, -1, q, -1]'[t] == MyEqI[-1, -1, q, -1, noq] +
       \[Alpha] (II[-1, -1, q, -1][t] + II[+1, +1, q, -1][t] + 
          Ip[+1, +1, q, +1][t]) -
       \[Omega]b II[-1, -1, q, -1][t],
     
     II[+1, -1, p, +1]'[t] == 
      MyEqI[+1, -1, p, +1, noq] - \[Omega]v II[+1, -1, p, +1][t],
     II[+1, -1, p, 00]'[t] == 
      MyEqI[+1, -1, p, 00, 
        noq] + \[Alpha] II[+1, -1, p, 00][
         t] - (\[Omega]bv + \[Omega]v) II[+1, -1, p, 00][t],
     II[+1, -1, p, -1]'[t] == 
      MyEqI[+1, -1, p, -1, 
        noq] + \[Alpha] II[+1, -1, p, -1][
         t] - (\[Omega]bv + \[Omega]v) II[+1, -1, p, -1][t],
     II[+1, -1, q, +1]'[t] == 
      MyEqI[+1, -1, q, +1, 
        noq] + \[Alpha] II[+1, -1, q, +1][
         t] - (\[Omega]bv + \[Omega]v) II[+1, -1, q, +1][t],
     II[+1, -1, q, 00]'[t] == 
      MyEqI[+1, -1, q, 00, 
        noq] + \[Alpha] II[+1, -1, q, 00][
         t] - (\[Omega]bv + \[Omega]v) II[+1, -1, q, 00][t],
     II[+1, -1, q, -1]'[t] == 
      MyEqI[+1, -1, q, -1, 
        noq] + \[Alpha] II[+1, -1, q, -1][
         t] - (\[Omega]bv + \[Omega]v) II[+1, -1, q, -1][t],
     
     II[+1, +1, p, +1]'[t] == MyEqI[+1, +1, p, +1, noq],
     II[+1, +1, p, 00]'[t] == 
      MyEqI[+1, +1, p, 00, noq] - \[Omega]b II[+1, +1, p, 00][t],
     II[+1, +1, p, -1]'[t] == 
      MyEqI[+1, +1, p, -1, noq] - \[Omega]b II[+1, +1, p, -1][t],
     II[+1, +1, q, +1]'[t] == 
      MyEqI[+1, +1, q, +1, noq] - \[Omega]b II[+1, +1, q, +1][t],
     II[+1, +1, q, 00]'[t] == 
      MyEqI[+1, +1, q, 00, noq] - \[Omega]b II[+1, +1, q, 00][t],
     II[+1, +1, q, -1]'[t] == 
      MyEqI[+1, +1, q, -1, noq] - \[Omega]b II[+1, +1, q, -1][t],
     
     Ip[+1, -1, q, +1]'[
       t] == \[Zeta][+1, -1, q] c[+1] Ep[+1, -1][t] - \[Gamma][+1, -1,
          q, +1] Ip[+1, -1, q, +1][t]
       + \[Alpha] Ip[+1, -1, q, +1][
         t] - (\[Omega]bv + \[Omega]b) Ip[+1, -1, q, +1][t],
     
     Ip[+1, +1, q, +1]'[
       t] == \[Zeta][+1, +1, q] c[+1] Ep[+1, +1][t] - \[Gamma][+1, +1,
          q, +1] Ip[+1, +1, q, +1][t] -
       \[Omega]b Ip[+1, +1, q, +1][t],
     
     Iall[p][t] ==
      II[-1, -1, p, +1][t] + II[-1, -1, p, 00][t] + 
       II[-1, -1, p, -1][t] +
       II[+1, -1, p, +1][t] + II[+1, -1, p, 00][t] + 
       II[+1, -1, p, -1][t] +
       II[+1, +1, p, +1][t] + II[+1, +1, p, 00][t] + 
       II[+1, +1, p, -1][t],
     
     Iall[q][t] ==
      II[-1, -1, q, +1][t] + II[-1, -1, q, 00][t] + 
       II[-1, -1, q, -1][t] +
       II[+1, -1, q, +1][t] + II[+1, -1, q, 00][t] + 
       II[+1, -1, q, -1][t] +
       II[+1, +1, q, +1][t] + II[+1, +1, q, 00][t] + 
       II[+1, +1, q, -1][t] + Ip[+1, +1, q, +1][t] + 
       Ip[+1, -1, q, +1][t],
     
     R[-1, -1]'[t] == MyEqR[-1, -1],
     
     R[+1, -1]'[t] == MyEqR[+1, -1] - \[Omega]v R[+1, -1][t],
     
     R[+1, +1]'[t] == MyEqR[+1, +1],
     
     Rp[+1, -1]'[
       t] == \[Gamma][+1, -1, q, +1] Ip[+1, -1, q, +1][
         t] - \[Rho][+1, -1] Rp[+1, -1][t] - \[Omega]v Rp[+1, -1][t],
     Rp[+1, +1]'[
       t] == \[Gamma][+1, +1, q, +1] Ip[+1, +1, q, +1][
         t] - \[Rho][+1, +1] Rp[+1, +1][t],
     
     trans1'[
       t] == \[Beta][-1, -1, p][cf] S[-1, -1][
        t] (II[-1, -1, p, +1][t] + II[-1, -1, p, 00][t] + 
         II[-1, -1, p, -1][t]), (* IC to IC *)
     
     trans2'[
       t] == (\[Beta][+1, -1, p][cf] S[+1, -1][
           t] + \[Beta][+1, +1, p][cf] S[+1, +1][
           t] + \[Beta][+1, -1, p][cf] Sp[+1, -1][
           t] + \[Beta][+1, +1, p][cf] Sp[+1, +1][t]) (II[-1, -1, 
           p, +1][t] + II[-1, -1, p, 00][t] + II[-1, -1, p, -1][t]), (* 
     IC to HIV *)
     
     trans3'[
       t] == \[Beta][-1, -1, p][cf] S[-1, -1][
        t] (Iall[p][t] - II[-1, -1, p, +1][t] - II[-1, -1, p, 00][t] -
          II[-1, -1, p, -1][t]), (* HIV to IC *)
     
     trans4'[
       t] == (\[Beta][+1, -1, p][cf] S[+1, -1][
           t] + \[Beta][+1, +1, p][cf] S[+1, +1][
           t] + \[Beta][+1, -1, p][cf] Sp[+1, -1][
           t] + \[Beta][+1, +1, p][cf] Sp[+1, +1][t]) (Iall[p][t] - 
         II[-1, -1, p, +1][t] - II[-1, -1, p, 00][t] - 
         II[-1, -1, p, -1][t]), (* HIV to HIV *)
     
     qem'[t] == \!\(
\*UnderoverscriptBox[\(\[Sum]\), \(l = \(-1\)\), \
\(1\)]\(\[Phi][\(-1\), \(-1\), l]\ \(II[\(-1\), \(-1\), p, l]\)[
          t]\)\) + \!\(
\*UnderoverscriptBox[\(\[Sum]\), \(l = \(-1\)\), \
\(1\)]\(\[Phi][\(+1\), \(-1\), l]\ \(II[\(+1\), \(-1\), p, l]\)[
          t]\)\) + \!\(
\*UnderoverscriptBox[\(\[Sum]\), \(l = \(-1\)\), \
\(1\)]\(\[Phi][\(+1\), \(+1\), l]\ \(II[\(+1\), \(+1\), p, l]\)[t]\)\)
     
     };
   
   n = 1419623;
   ha = prev;
   ic = 1 - ha;
   hh = 0.93;
   aa = 1 - hh;
   htb = 0.0257;
   atb = htb;
   dtb = 0.077;
   stb = 1 - dtb;
   htbn = 1 - htb;
   atbn = 1 - atb;
   itb = 0.0029; 
   itbn = 1 - itb;
   
   IC[pp_, noq_, noaids_] :=
    If[noaids,
     Block[{withaids = IC[pp, noq, False]},
      Table[
       withaids[[i, 1]] == Which[
         i == 1, Plus @@ (withaids[[1 ;; 5, 2]]),
         i == 6, Plus @@ (withaids[[6 ;; 10, 2]]),
         i == 11, Plus @@ (withaids[[11 ;; 18, 2]]),
         i == 19, Plus @@ (withaids[[{19, 25, 31}, 2]]),
         i == 20, Plus @@ (withaids[[{20, 26, 32}, 2]]),
         i == 21, Plus @@ (withaids[[{21, 27, 33}, 2]]),
         i == 22, Plus @@ (withaids[[{22, 28, 34}, 2]]),
         i == 23, Plus @@ (withaids[[{23, 29, 35, 37}, 2]]),
         i == 24, Plus @@ (withaids[[{24, 30, 36, 38}, 2]]),
         True, 0
         ],
       {i, 1, Length[withaids]}]
      ]
     ,
     {S[-1, -1][0] == n ic itbn 0.5 + If[noaids,
         (1 - pp) (n ha aa atbn 0.5) +
          (1 - pp) (n ha hh htbn 0.5) +
          pp (n ha aa atbn 0.5) +
          pp (n ha hh htbn 0.5),
         0],
      S[+1, -1][0] == (1 - pp) (n If[noaids, 0, ha] aa atbn 0.5),
      S[+1, +1][0] == (1 - pp) (n If[noaids, 0, ha] hh htbn 0.5),
      Sp[+1, -1][0] == pp (n If[noaids, 0, ha] aa atbn 0.5),
      Sp[+1, +1][0] == pp (n If[noaids, 0, ha] hh htbn 0.5),
      
      R[-1, -1][0] == 
       n If[noaids, 1, ic] itbn - S[-1, -1][0] + If[noaids,
         n ha aa atbn - S[+1, -1][0] - Sp[+1, -1][0] +
          n ha hh htbn - S[+1, +1][0] - Sp[+1, +1][0],
         0],
      R[+1, -1][0] == 
       n If[noaids, 0, ha] aa atbn - S[+1, -1][0] - Sp[+1, -1][0],
      R[+1, +1][0] == 
       n If[noaids, 0, ha] hh htbn - S[+1, +1][0] - Sp[+1, +1][0],
      Rp[+1, -1][0] == 0,
      Rp[+1, +1][0] == 0,
      
      EE[-1, -1, p][0] == 0,
      EE[-1, -1, q][0] == 0,
      
      EE[+1, -1, p][0] == 0,
      EE[+1, -1, q][0] == 0,
      
      EE[+1, +1, p][0] == 0,
      EE[+1, +1, q][0] == 0,
      
      Ep[+1, -1][0] == 0,
      Ep[+1, +1][0] == 0,
      
      II[-1, -1, p, +1][0] == 
       n If[noaids, 1, ic] itb If[noq, 1, stb] c[+1] +
        If[noaids, 
         n ha aa atb If[noq, 1, stb] c[+1] + 
          n ha hh htb If[noq, 1, stb] c[+1], 0],
      II[-1, -1, p, 00][0] == 
       n If[noaids, 1, ic] itb If[noq, 1, stb] c[00] +
        If[noaids, 
         n ha aa atb If[noq, 1, stb] c[00] + 
          n ha hh htb If[noq, 1, stb] c[00], 0],
      II[-1, -1, p, -1][0] == 
       n If[noaids, 1, ic] itb If[noq, 1, stb] c[-1] +
        If[noaids, 
         n ha aa atb If[noq, 1, stb] c[-1] + 
          n ha hh htb If[noq, 1, stb] c[-1], 0],
      II[-1, -1, q, +1][0] == 
       n If[noaids, 1, ic] itb If[noq, 0, dtb] c[+1] +
        If[noaids, 
         n ha aa atb If[noq, 0, dtb] c[+1] + 
          n ha hh htb If[noq, 0, dtb] c[+1], 0],
      II[-1, -1, q, 00][0] == 
       n If[noaids, 1, ic] itb If[noq, 0, dtb] c[00] +
        If[noaids, 
         n ha aa atb If[noq, 0, dtb] c[00] + 
          n ha hh htb If[noq, 0, dtb] c[00], 0],
      II[-1, -1, q, -1][0] == 
       n If[noaids, 1, ic] itb If[noq, 0, dtb] c[-1] +
        If[noaids, 
         n ha aa atb If[noq, 0, dtb] c[-1] + 
          n ha hh htb If[noq, 0, dtb] c[-1], 0],
      
      II[+1, -1, p, +1][0] == 
       n If[noaids, 0, ha] aa atb If[noq, 1, stb] c[+1],
      II[+1, -1, p, 00][0] == 
       n If[noaids, 0, ha] aa atb If[noq, 1, stb] c[00],
      II[+1, -1, p, -1][0] == 
       n If[noaids, 0, ha] aa atb If[noq, 1, stb] c[-1],
      II[+1, -1, q, +1][0] == 
       n If[noaids, 0, ha] aa atb If[noq, 0, dtb] c[+1],
      II[+1, -1, q, 00][0] == 
       n If[noaids, 0, ha] aa atb If[noq, 0, dtb] c[00],
      II[+1, -1, q, -1][0] == 
       n If[noaids, 0, ha] aa atb If[noq, 0, dtb] c[-1],
      
      II[+1, +1, p, +1][0] == 
       n If[noaids, 0, ha] hh htb If[noq, 1, stb] c[+1],
      II[+1, +1, p, 00][0] == 
       n If[noaids, 0, ha] hh htb If[noq, 1, stb] c[00],
      II[+1, +1, p, -1][0] == 
       n If[noaids, 0, ha] hh htb If[noq, 1, stb] c[-1],
      II[+1, +1, q, +1][0] == 
       n If[noaids, 0, ha] hh htb If[noq, 0, dtb] c[+1],
      II[+1, +1, q, 00][0] == 
       n If[noaids, 0, ha] hh htb If[noq, 0, dtb] c[00],
      II[+1, +1, q, -1][0] == 
       n If[noaids, 0, ha] hh htb If[noq, 0, dtb] c[-1],
      
      Ip[+1, -1, q, +1][0] == 0,
      Ip[+1, +1, q, +1][0] == 0,
      
      trans1[0] == 0,
      trans2[0] == 0,
      trans3[0] == 0,
      trans4[0] == 0,
      qem[0] == 0
      
      }
     ];
   
   Return[
    
    {{
      NDSolveValue[
       Evaluate[Join[EQN[0.5, False], IC[0.5, False, False]]], 
       Iall[q][365] - II[-1, -1, q, -1][365] - 
        II[-1, -1, q, 00][365] - II[-1, -1, q, +1][365], {t, 0, 365}],
      NDSolveValue[
       Evaluate[Join[EQN[0.5, False], IC[0.5, False, False]]],
       Iall[p][365] + Iall[q][365] - II[-1, -1, q, -1][365] - 
        II[-1, -1, q, 00][365] - II[-1, -1, q, +1][365] - 
        II[-1, -1, p, -1][365] - II[-1, -1, p, 00][365] - 
        II[-1, -1, p, +1][365], {t, 0, 365}]
      }, {
      NDSolveValue[
       Evaluate[Join[EQN[1.2, False], IC[0.5, False, False]]], 
       Iall[q][365] - II[-1, -1, q, -1][365] - 
        II[-1, -1, q, 00][365] - II[-1, -1, q, +1][365], {t, 0, 365}],
      NDSolveValue[
       Evaluate[Join[EQN[1.2, False], IC[0.5, False, False]]],
       Iall[p][365] + Iall[q][365] - II[-1, -1, q, -1][365] - 
        II[-1, -1, q, 00][365] - II[-1, -1, q, +1][365] - 
        II[-1, -1, p, -1][365] - II[-1, -1, p, 00][365] - 
        II[-1, -1, p, +1][365], {t, 0, 365}]
      }}
    ]
   ];

DATA = Table[SSHH[prev], {prev, 0.05, 0.3, 0.05}]
DATA2 = Table[SSHH2[prev], {prev, 0.05, 0.3, 0.05}]

BarChart[Differences /@ DATA, ChartLayout -> "Stacked",
 ChartLegends -> 
  Reverse@{"p strain", "q strain, cf=1.2", "q strain, cf=0.5"},
 ChartStyle -> Reverse@{Blue, Pink, Red},
 PlotLabel -> 
  Style["Relative Emergence at Day 365 vs. AIDS Prevalence", Large],
 Axes -> False, Frame -> {True, True, False, False},
 FrameLabel -> 
  Evaluate[Style[#, Large] & /@ {"AIDS Prevalence", 
     "Relative Emergence"}],
 FrameTicks -> {Table[{i, 0.05 i}, {i, 1, 6}], Automatic},
 ImageSize -> 800
 ]

BarChart[Differences /@ DATA2, ChartLayout -> "Stacked",
 ChartLegends -> 
  Reverse@{"p strain", "q strain, cf=1.2", "q strain, cf=0.5"},
 ChartStyle -> Reverse@{Blue, Pink, Red},
 PlotLabel -> 
  Style["Relative Emergence at Day 365 vs. AIDS Prevalence\nAmong \
HIV+ Infectives", Large],
 Axes -> False, Frame -> {True, True, False, False},
 FrameLabel -> 
  Evaluate[Style[#, Large] & /@ {"AIDS Prevalence", 
     "Relative Emergence"}],
 FrameTicks -> {Table[{i, 0.05 i}, {i, 1, 6}], Automatic},
 ImageSize -> 800, PlotRange -> {0.8, 1}
 ]

DATA3 = Table[SSHHAbs[prev], {prev, 0.05, 0.3, 0.05}]
DATA4 = Table[SSHHAbs2[prev], {prev, 0.05, 0.3, 0.05}]

DATA3a = DATA3[[All, 1, All]]
DATA3b = DATA3[[All, 2, All]]
DATA4a = DATA4[[All, 1, All]]
DATA4b = DATA4[[All, 2, All]]

GraphicsRow[
 {BarChart[DATA3a, ChartLayout -> "Stacked",
   ChartLegends -> Reverse@{"p strain", "q strain"},
   ChartStyle -> Reverse@{Blue, Red},
   PlotLabel -> 
    Style["Total Emergence at Day 365 vs. AIDS Prevalence\ncf=0.5", 
     Large],
   Axes -> False, Frame -> {True, True, False, False},
   FrameLabel -> 
    Evaluate[
     Style[#, Large] & /@ {"AIDS Prevalence", "Total Emergence"}],
   FrameTicks -> {Table[{i, 0.05 i}, {i, 1, 6}], Automatic},
   ImageSize -> 600, ImagePadding -> 100, PlotRange -> {0, 20000}
   ],
  BarChart[DATA3b, ChartLayout -> "Stacked",
   ChartLegends -> Reverse@{"p strain", "q strain"},
   ChartStyle -> Reverse@{Blue, Pink},
   PlotLabel -> 
    Style["Total Emergence at Day 365 vs. AIDS Prevalence\ncf=1.2", 
     Large],
   Axes -> False, Frame -> {True, True, False, False},
   FrameLabel -> 
    Evaluate[
     Style[#, Large] & /@ {"AIDS Prevalence", "Total Emergence"}],
   FrameTicks -> {Table[{i, 0.05 i}, {i, 1, 6}], Automatic},
   ImageSize -> 625, ImagePadding -> 100, PlotRange -> {0, 20000}
   ]},
 ImageSize -> 1400
 ]


GraphicsRow[
 {BarChart[DATA4a, ChartLayout -> "Stacked",
   ChartLegends -> Reverse@{"p strain", "q strain"},
   ChartStyle -> Reverse@{Blue, Red},
   PlotLabel -> 
    Style["Total Emergence at Day 365 vs. AIDS Prevalence\ncf=0.5, \
Among HIV+ Infectives", Large],
   Axes -> False, Frame -> {True, True, False, False},
   FrameLabel -> 
    Evaluate[
     Style[#, Large] & /@ {"AIDS Prevalence", "Total Emergence"}],
   FrameTicks -> {Table[{i, 0.05 i}, {i, 1, 6}], Automatic},
   ImageSize -> 600, ImagePadding -> 100, PlotRange -> {0, 10000}
   ],
  BarChart[DATA4b, ChartLayout -> "Stacked",
   ChartLegends -> Reverse@{"p strain", "q strain"},
   ChartStyle -> Reverse@{Blue, Pink},
   PlotLabel -> 
    Style["Total Emergence at Day 365 vs. AIDS Prevalence\ncf=1.2, \
Among HIV+ Infectives", Large],
   Axes -> False, Frame -> {True, True, False, False},
   FrameLabel -> 
    Evaluate[
     Style[#, Large] & /@ {"AIDS Prevalence", "Total Emergence"}],
   FrameTicks -> {Table[{i, 0.05 i}, {i, 1, 6}], Automatic},
   ImageSize -> 625, ImagePadding -> 100, PlotRange -> {0, 10000}
   ]},
 ImageSize -> 1400
 ]
